# Supplementary material for: In vitro cross-talk between metastasis-competent circulating tumor cells and platelets in colon cancer: a malicious association during the harsh journey in the blood
Source: Front Cell Dev Biol. 2023 Aug 2;11:1209846. doi: 10.3389/fcell.2023.1209846 (PMC10433913; doi:10.3389/fcell.2023.1209846)
Supplement: Supplementary file 1 [file Table2.XLSX]

## Sheet: CTC41 vs control
Table S2	List of genes downregulated in platelets after indirect co-culture with CTC-MCC-41 cells vs control
Ensemble ID	Gene_Symbol	Function	logFC	logCPM	F	P-Value	FDR	Chromosome	Start	End	Strand
ENSG00000134216	CHIA	protein_coding	-3.00805	2.78666	7.43801	0.0278157	0.999995	1	111290850	111320566	+
ENSG00000090382	LYZ	protein_coding	-2.95638	5.82717	8.28172	0.0222492	0.999995	12	69348380	69354234	+
ENSG00000175329	ISX	protein_coding	-2.83631	2.65846	6.38686	0.0375327	0.999995	22	35066135	35087387	+
ENSG00000238004	AC009227.2	lncRNA	-2.71573	2.57135	5.5036	0.0493352	0.999995	2	154459856	154460820	+
ENSG00000218823	PAPOLB	protein_coding	-2.67717	4.48963	15.2394	0.00522176	0.999995	7	4857737	4862030	-
ENSG00000243265	RPL23AP55	processed_pseudogene	-2.57989	3.03509	6.86687	0.032629	0.999995	8	23206917	23207369	+
ENSG00000163536	SERPINI1	protein_coding	-2.44582	3.75908	8.61389	0.0204526	0.999995	3	167735242	167825569	+
ENSG00000188765	TMSB4XP2	unprocessed_pseudogene	-2.32784	2.96059	6.30747	0.0384331	0.999995	2	3617547	3617757	-
ENSG00000230833	RPEP3	processed_pseudogene	-2.3262	2.88422	7.37877	0.0282706	0.999995	1	27739953	27740629	+
ENSG00000106178	CCL24	protein_coding	-2.32165	5.34384	19.4382	0.00270282	0.999995	7	75810824	75823356	-
ENSG00000234512	TLR12P	unitary_pseudogene	-2.22581	3.61232	9.57419	0.0162048	0.999995	1	33466248	33468954	+
ENSG00000124233	SEMG1	protein_coding	-2.19464	2.99455	5.67028	0.046775	0.999995	20	45207032	45209768	+
ENSG00000223587	LINC01986	lncRNA	-2.15579	2.7632	5.91306	0.0433444	0.999995	3	11744	24849	+
ENSG00000240097	AC104164.2	processed_pseudogene	-2.12871	3.46813	11.3768	0.0108619	0.999995	3	60616821	60618079	+
ENSG00000261839	AL358933.1	lncRNA	-2.1168	2.73626	5.58031	0.048135	0.999995	6	28136848	28139678	+
ENSG00000284471	CR769775.2	TEC	-2.10428	3.52795	9.60519	0.0160874	0.999995	9	61982795	61986934	+
ENSG00000244289	RPS3AP35	processed_pseudogene	-2.08734	3.09221	6.87071	0.0325932	0.999995	8	12628475	12629256	-
ENSG00000229693	SKP2P1	processed_pseudogene	-2.0539	2.92679	6.93206	0.0320282	0.999995	X	96620653	96621903	+
ENSG00000255364	SMILR	lncRNA	-1.99569	4.11164	9.94855	0.0148573	0.999995	8	122414331	122428551	-
ENSG00000231403	AC099344.2	lncRNA	-1.94705	3.0227	6.9326	0.0320232	0.999995	2	11388022	11390367	-
ENSG00000142512	SIGLEC10	protein_coding	-1.93761	3.40859	7.19558	0.0297391	0.999995	19	51410019	51417803	-
ENSG00000177511	ST8SIA3	protein_coding	-1.88305	3.82914	8.91994	0.0189586	0.999995	18	57352556	57371731	+
ENSG00000226493	RPL26P27	processed_pseudogene	-1.81734	2.96491	5.86473	0.0440007	0.999995	10	68499531	68499968	+
ENSG00000159399	HK2	protein_coding	-1.79795	4.49465	11.9097	0.00972801	0.999995	2	74834126	74893359	+
ENSG00000286534	AC021683.6	lncRNA	-1.77388	3.44503	7.41909	0.02796	0.999995	17	77548128	77550499	+
ENSG00000234929	AC018685.2	lncRNA	-1.76978	3.07908	6.49492	0.0363502	0.999995	2	2638177	2696285	-
ENSG00000274150	FADS2B	unprocessed_pseudogene	-1.76978	3.07908	6.49492	0.0363502	0.999995	11	56890612	56927885	+
ENSG00000217165	ANKRD18EP	processed_pseudogene	-1.75878	3.07231	6.23257	0.0393084	0.999995	6	39110320	39112952	+
ENSG00000092850	TEKT2	protein_coding	-1.73161	3.3912	6.15061	0.0402958	0.999995	1	36084093	36088275	+
ENSG00000135446	CDK4	protein_coding	-1.7252	4.22975	11.8229	0.00990213	0.999995	12	57747726	57756013	-
ENSG00000103044	HAS3	protein_coding	-1.72233	3.53307	7.97858	0.024069	0.999995	16	69105652	69118719	+
ENSG00000224189	HAGLR	lncRNA	-1.71367	3.76809	6.76339	0.0336131	0.999995	2	176164050	176188958	-
ENSG00000157060	SHCBP1L	protein_coding	-1.70754	4.17391	7.88011	0.0247009	0.999995	1	182899864	182953525	-
ENSG00000284808	AC099791.3	lncRNA	-1.70423	3.52026	8.33056	0.0219727	0.999995	1	61481086	61533271	+
ENSG00000260135	MMP2-AS1	lncRNA	-1.67771	3.47811	7.33162	0.0286395	0.999995	16	55426796	55462297	-
ENSG00000165379	LRFN5	protein_coding	-1.66392	3.93415	6.08916	0.0410572	0.999995	14	41606875	41904549	+
ENSG00000163157	TMOD4	protein_coding	-1.65395	4.21892	13.9107	0.00660976	0.999995	1	151169985	151176284	-
ENSG00000154975	CA10	protein_coding	-1.6157	4.34019	6.37425	0.0376739	0.999995	17	51630312	52160017	-
ENSG00000138650	PCDH10	protein_coding	-1.60846	3.84339	6.22464	0.0394025	0.999995	4	133149293	133208606	+
ENSG00000236257	EI24P2	processed_pseudogene	-1.60568	3.09973	5.53084	0.0489047	0.999995	1	158454197	158455273	+
ENSG00000203663	OR2L2	protein_coding	-1.60523	3.40493	5.65817	0.0469551	0.999995	1	248030069	248042305	+
ENSG00000250422	AC117529.2	processed_pseudogene	-1.59517	3.81511	5.57615	0.0481992	0.999995	5	45557918	45559986	+
ENSG00000136689	IL1RN	protein_coding	-1.58956	4.42619	5.51576	0.0491424	0.999995	2	113107213	113134016	+
ENSG00000248360	LINC00504	lncRNA	-1.5895	4.24465	5.87379	0.0438767	0.999995	4	14470464	14888169	-
ENSG00000275074	NUDT18	protein_coding	-1.57814	3.10843	5.49658	0.0494471	0.999995	8	22106873	22109419	-
ENSG00000264026	LINC02003	lncRNA	-1.5545	3.4165	7.11388	0.0304256	0.999995	17	72342691	72355136	+
ENSG00000189369	GSPT2	protein_coding	-1.54798	3.31249	6.50635	0.0362278	0.999995	X	51743441	51746232	+
ENSG00000260046	AL162632.3	lncRNA	-1.49434	4.03102	8.8022	0.0195163	0.999995	14	45369214	45370839	+
ENSG00000149571	KIRREL3	protein_coding	-1.49337	3.65495	7.28545	0.0290068	0.999995	11	126423357	127003460	-
ENSG00000167074	TEF	protein_coding	-1.49189	4.18533	5.6053	0.0477521	0.999995	22	41367332	41399326	+
ENSG00000287452	AL391477.1	lncRNA	-1.48107	3.50271	6.40575	0.0373225	0.999995	1	181962888	181998985	-
ENSG00000247092	SNHG10	lncRNA	-1.468	4.3424	10.5167	0.013074	0.999995	14	95521942	95534889	-
ENSG00000285755	AC132153.1	lncRNA	-1.46321	4.51413	6.47189	0.0365981	0.999995	2	57289647	57380132	-
ENSG00000164976	MYORG	protein_coding	-1.45602	4.0288	7.79426	0.0252693	0.999995	9	34366665	34376898	-
ENSG00000164794	KCNV1	protein_coding	-1.4461	5.25032	7.63257	0.0263863	0.999995	8	109963635	109975771	-
ENSG00000288029	AC115282.2	lncRNA	-1.43348	4.50492	9.8046	0.0153578	0.999995	3	54033987	54058864	+
ENSG00000156689	GLYATL2	protein_coding	-1.40899	4.15452	9.03019	0.0184547	0.999995	11	58834064	58904215	-
ENSG00000246211	P4HA3-AS1	lncRNA	-1.4034	3.31504	5.47742	0.0497537	0.999995	11	74311361	74324705	+
ENSG00000251636	LINC01218	lncRNA	-1.40028	3.70671	5.65215	0.0470449	0.999995	4	100812254	100814280	-
ENSG00000255002	LINC02324	lncRNA	-1.37148	3.75683	7.17824	0.0298832	0.999995	14	65197253	65222443	-
ENSG00000167487	KLHL26	protein_coding	-1.36989	3.96966	6.32627	0.0382174	0.999995	19	18637024	18671721	+
ENSG00000135902	CHRND	protein_coding	-1.35726	3.61797	5.57441	0.048226	0.999995	2	232525992	232536667	+
ENSG00000197815	AC122129.1	lncRNA	-1.35619	3.79434	7.12076	0.030367	0.999995	17	17858226	17860041	+
ENSG00000165905	LARGE2	protein_coding	-1.33653	4.38361	5.59934	0.0478431	0.999995	11	45921620	45929096	+
ENSG00000066056	TIE1	protein_coding	-1.33399	4.03427	6.70054	0.0342294	0.999995	1	43300981	43323108	+
ENSG00000066117	SMARCD1	protein_coding	-1.3338	3.78802	5.52469	0.0490014	0.999995	12	50085199	50100707	+
ENSG00000083812	ZNF324	protein_coding	-1.32683	3.74549	5.74276	0.0457151	0.999995	19	58467044	58475436	+
ENSG00000231768	LINC01354	lncRNA	-1.32662	3.56304	5.77378	0.0452711	0.999995	1	234527886	234531803	-
ENSG00000110583	NAA40	protein_coding	-1.28732	5.29236	9.67735	0.0158184	0.999995	11	63938958	63957319	+
ENSG00000236922	LINC01378	lncRNA	-1.28238	4.21456	5.81965	0.0446245	0.999995	4	117406165	117691188	+
ENSG00000287289	AP000428.2	lncRNA	-1.2745	4.20916	6.8875	0.0324373	0.999995	8	107160353	107166595	+
ENSG00000168672	LRATD2	protein_coding	-1.2742	4.48653	8.81733	0.0194434	0.999995	8	126552442	126558478	-
ENSG00000111679	PTPN6	protein_coding	-1.27395	6.01446	7.22105	0.0295292	0.999995	12	6946467	6961316	+
ENSG00000259959	AC107068.1	lncRNA	-1.21588	4.89162	7.0164	0.0312716	0.999995	4	47840121	47844339	-
ENSG00000153923	CLCA3P	transcribed_unprocessed_pseudogene	-1.21033	4.24117	6.07823	0.0411946	0.999995	1	86634272	86655376	+
ENSG00000258791	LINC00520	lncRNA	-1.18946	3.95352	6.08784	0.0410738	0.999995	14	55781131	55796731	-
ENSG00000139211	AMIGO2	protein_coding	-1.18376	4.93573	7.17021	0.0299501	0.999995	12	47075706	47079959	-
ENSG00000121807	CCR2	protein_coding	-1.18005	5.30906	5.95879	0.0427351	0.999995	3	46353743	46360940	+
ENSG00000152382	TADA1	protein_coding	-1.17416	5.31885	12.6864	0.00833188	0.999995	1	166856509	166876264	-
ENSG00000168904	LRRC28	protein_coding	-1.16916	6.09241	5.50531	0.0493081	0.999995	15	99251361	99390729	+
ENSG00000131864	USP29	protein_coding	-1.169	4.31092	6.40022	0.0373839	0.999995	19	57119137	57131926	+
ENSG00000278897	AC020951.1	TEC	-1.16463	4.80054	6.37283	0.0376899	0.999995	19	11856031	11858302	+
ENSG00000250725	AC080079.1	processed_pseudogene	-1.15085	4.15737	5.61513	0.0476027	0.999995	4	165664349	165665671	+
ENSG00000165312	OTUD1	protein_coding	-1.1418	4.35914	6.26945	0.0388742	0.999995	10	23439074	23442377	+
ENSG00000206530	CFAP44	protein_coding	-1.1418	4.35914	6.26945	0.0388742	0.999995	3	113286929	113441610	-
ENSG00000198464	ZNF480	protein_coding	-1.11457	5.28755	8.58309	0.0206112	0.999995	19	52297168	52325922	+
ENSG00000253726	AC013562.1	lncRNA	-1.10894	4.14415	5.69064	0.046474	0.999995	8	72732044	72751843	+
ENSG00000188916	INSYN2A	protein_coding	-1.10858	4.58483	6.36379	0.0377916	0.999995	10	127135425	127196591	-
ENSG00000134201	GSTM5	protein_coding	-1.10827	4.22932	5.71266	0.0461515	0.999995	1	109711779	109775428	+
ENSG00000138074	SLC5A6	protein_coding	-1.09963	4.50215	6.83127	0.0329634	0.999995	2	27199586	27212958	-
ENSG00000114487	MORC1	protein_coding	-1.09513	4.85496	6.69292	0.0343051	0.999995	3	108958247	109118134	-
ENSG00000198315	ZKSCAN8	protein_coding	-1.09074	5.16133	8.44118	0.0213625	0.999995	6	28141882	28159460	+
ENSG00000135540	NHSL1	protein_coding	-1.08236	4.63066	5.51001	0.0492335	0.999995	6	138422042	138692571	-
ENSG00000229956	ZRANB2-AS2	lncRNA	-1.07981	5.64344	7.51367	0.0272483	0.999995	1	71081323	71489976	+
ENSG00000096968	JAK2	protein_coding	-1.04321	5.58966	9.84051	0.015231	0.999995	9	4984389	5129948	+
ENSG00000152944	MED21	protein_coding	-1.04299	4.9324	5.50334	0.0493394	0.999995	12	27022545	27066343	+
ENSG00000182552	RWDD4	protein_coding	-1.02091	4.44008	6.1305	0.040543	0.999995	4	183639634	183659203	-
ENSG00000138629	UBL7	protein_coding	-1.01638	4.80313	6.15845	0.0402	0.999995	15	74445976	74461182	-
ENSG00000154736	ADAMTS5	protein_coding	-1.00085	5.79825	7.76709	0.0254527	0.999995	21	26917921	26967088	-
