# Supplementary material for: In vitro cross-talk between metastasis-competent circulating tumor cells and platelets in colon cancer: a malicious association during the harsh journey in the blood
Source: Front Cell Dev Biol. 2023 Aug 2;11:1209846. doi: 10.3389/fcell.2023.1209846 (PMC10433913; doi:10.3389/fcell.2023.1209846)
Supplement: Supplementary file 2 [file Table3.XLSX]

## Sheet: CTC41.4 vs control
Table S3	List of genes upregulated in platelets after indirect co-culture with CTC-MCC-41.4 cells vs control
Ensemble ID	Gene_Symbol	Function	logFC	logCPM	F	P-Value	FDR	Chromosome	Start	End	Strand
ENSG00000123689	G0S2	protein_coding	3.86394	4.70263	7.90795	0.0241084	0.999485	1	209675411	209676390	+
ENSG00000129538	RNASE1	protein_coding	3.77771	5.49483	8.75978	0.0193529	0.999485	14	20801227	20802855	-
ENSG00000269954	AC022239.1	lncRNA	3.61309	2.78221	16.669	0.00397344	0.999485	8	11552487	11564694	-
ENSG00000148344	PTGES	protein_coding	3.268	4.10449	19.2204	0.0026793	0.999485	9	129738330	129753042	-
ENSG00000198959	TGM2	protein_coding	3.17945	6.76408	12.4778	0.00844808	0.999485	20	38127384	38166578	-
ENSG00000279841	AC092135.3	TEC	2.78657	3.4718	8.40766	0.0211587	0.999485	16	81630192	81632038	+
ENSG00000181638	ZFP41	protein_coding	2.70869	2.10041	8.06274	0.0231415	0.999485	8	143246820	143262705	+
ENSG00000254614	AP003068.2	lncRNA	2.65109	4.87786	19.5754	0.00254437	0.999485	11	65177605	65181834	-
ENSG00000182057	OGFRP1	lncRNA	2.64176	2.85026	9.50755	0.016125	0.999485	22	42269702	42279534	+
ENSG00000186827	TNFRSF4	protein_coding	2.57593	3.87207	22.2548	0.00175993	0.999485	1	1211339	1214153	-
ENSG00000145945	FAM50B	protein_coding	2.51065	2.75327	11.8744	0.00954857	0.999485	6	3849372	3851320	+
ENSG00000279616	AL096817.1	TEC	2.48794	3.04505	5.50856	0.0487052	0.999485	6	87356830	87358605	+
ENSG00000258245	RPL10P13	processed_pseudogene	2.48393	2.18847	7.47779	0.0270807	0.999485	12	75688793	75689096	-
ENSG00000088543	C3orf18	protein_coding	2.44909	3.23329	14.438	0.00582423	0.999485	3	50558024	50571027	-
ENSG00000127418	FGFRL1	protein_coding	2.38048	2.9604	7.25449	0.0288092	0.999485	4	1009935	1026898	+
ENSG00000196741	LINC01560	lncRNA	2.37597	3.06009	14.3443	0.00592387	0.999485	X	47483570	47484823	+
ENSG00000144476	ACKR3	protein_coding	2.34565	4.13203	14.3466	0.00592139	0.999485	2	236567786	236582354	+
ENSG00000250656	ST3GAL1P1	processed_pseudogene	2.29272	2.27522	6.25777	0.0385057	0.999485	4	67716374	67717388	-
ENSG00000164778	EN2	protein_coding	2.27085	3.11309	6.14496	0.0398528	0.999485	7	155458128	155464831	+
ENSG00000169228	RAB24	protein_coding	2.21424	2.3955	6.87476	0.0320868	0.999485	5	177301197	177303744	-
ENSG00000128218	VPREB3	protein_coding	2.18228	3.97373	8.85084	0.0189182	0.999485	22	23752742	23754425	-
ENSG00000261757	AC005592.1	lncRNA	2.17519	3.70252	12.4654	0.00846902	0.999485	5	142703781	142705421	+
ENSG00000274536	MIR223HG	lncRNA	2.13071	5.25841	6.17993	0.0394288	0.999485	X	66015460	66020422	+
ENSG00000225936	AL731557.1	lncRNA	2.11496	3.34841	9.16936	0.0174923	0.999485	10	117239599	117241923	-
ENSG00000255542	AC090625.2	lncRNA	2.11115	3.99053	6.10226	0.0403785	0.999485	11	35419056	35421002	+
ENSG00000164611	PTTG1	protein_coding	2.09103	3.53263	6.16193	0.0396463	0.999485	5	160421854	160428739	+
ENSG00000240108	NCOR1P1	transcribed_unprocessed_pseudogene	2.08115	2.61359	6.01027	0.0415416	0.999485	20	26103415	26114028	-
ENSG00000161911	TREML1	protein_coding	2.00587	5.74385	12.9104	0.00775695	0.999485	6	41149341	41154337	-
ENSG00000123358	NR4A1	protein_coding	1.96401	4.24768	18.8676	0.00282253	0.999485	12	52022831	52059507	+
ENSG00000204789	ZNF204P	processed_pseudogene	1.95123	3.32203	9.27109	0.017066	0.999485	6	27357824	27360221	-
ENSG00000278513	AC091046.2	unprocessed_pseudogene	1.92168	2.7336	7.03162	0.0306777	0.999485	15	58732187	58733149	+
ENSG00000243986	ENO1P3	processed_pseudogene	1.91932	2.93568	7.33612	0.0281614	0.999485	3	124862093	124863317	-
ENSG00000233476	EEF1A1P6	processed_pseudogene	1.895	2.60273	6.59625	0.0347994	0.999485	7	22510615	22511999	-
ENSG00000285672	AL160396.2	lncRNA	1.8758	3.08813	8.14606	0.0226415	0.999485	13	114275325	114277323	-
ENSG00000283341	AC068205.2	lncRNA	1.84571	3.91123	12.2254	0.00888767	0.999485	11	43578888	43840030	+
ENSG00000216917	AC005587.1	processed_pseudogene	1.83397	2.87375	6.7946	0.0328388	0.999485	6	131780720	131781312	-
ENSG00000261357	AC099518.2	lncRNA	1.81976	3.38017	6.70384	0.0337179	0.999485	16	19065990	19066694	+
ENSG00000173110	HSPA6	protein_coding	1.81861	4.11532	9.67267	0.0155068	0.999485	1	161524539	161526894	+
ENSG00000100726	TELO2	protein_coding	1.80219	4.63492	10.823	0.0119409	0.999485	16	1493343	1510457	+
ENSG00000188229	TUBB4B	protein_coding	1.79484	4.47291	5.57874	0.0476121	0.999485	9	137241286	137243707	+
ENSG00000263682	AP005139.1	unprocessed_pseudogene	1.79015	3.03733	7.23154	0.0289948	0.999485	18	11326269	11328832	+
ENSG00000196566	AL138767.1	lncRNA	1.78584	3.10741	7.74817	0.0251613	0.999485	10	87610162	87660003	-
ENSG00000147689	FAM83A	protein_coding	1.78573	4.12832	6.53925	0.0353904	0.999485	8	123178959	123210079	+
ENSG00000123091	RNF11	protein_coding	1.77224	7.61491	5.83696	0.0438526	0.999485	1	51236272	51273447	+
ENSG00000095397	WHRN	protein_coding	1.76695	3.69563	12.3094	0.00873831	0.999485	9	114402079	114505473	-
ENSG00000239254	AC009220.2	processed_pseudogene	1.76278	3.39241	9.92385	0.0146231	0.999485	7	139172515	139174266	-
ENSG00000179097	HTR1F	protein_coding	1.76147	2.92915	7.02912	0.0306996	0.999485	3	87792705	87993839	+
ENSG00000283422	LINC02452	lncRNA	1.75325	4.29162	13.8695	0.00646313	0.999485	12	96160691	96172126	-
ENSG00000143862	ARL8A	protein_coding	1.75234	3.08076	5.92752	0.042625	0.999485	1	202133403	202144743	-
ENSG00000258758	AL137100.1	processed_pseudogene	1.75117	3.24687	8.11385	0.0228331	0.999485	14	57040884	57042504	+
ENSG00000251602	AL928654.1	lncRNA	1.73095	2.8181	5.43056	0.0499581	0.999485	14	105416883	105419739	-
ENSG00000279901	AC092117.2	TEC	1.72201	3.4835	10.9664	0.011573	0.999485	16	2683105	2684764	+
ENSG00000232273	FTH1P1	processed_pseudogene	1.71597	3.05256	5.90444	0.0429336	0.999485	1	37544762	37545294	+
ENSG00000161013	MGAT4B	protein_coding	1.71001	4.63229	10.0525	0.0141953	0.999485	5	179797596	179806952	-
ENSG00000073756	PTGS2	protein_coding	1.70294	3.8008	11.0203	0.0114382	0.999485	1	186671790	186680922	-
ENSG00000169704	GP9	protein_coding	1.69602	4.77525	8.62808	0.0200044	0.999485	3	129060778	129062406	+
ENSG00000196456	ZNF775	protein_coding	1.69363	3.19376	7.84073	0.0245443	0.999485	7	150368789	150398630	+
ENSG00000268575	AL031282.2	lncRNA	1.69151	3.46526	7.84311	0.0245287	0.999485	1	1702735	1737688	-
ENSG00000124191	TOX2	protein_coding	1.67945	2.87056	5.97537	0.0419942	0.999485	20	43914851	44069616	+
ENSG00000249255	PGAM1P9	processed_pseudogene	1.67574	2.94928	6.56967	0.0350734	0.999485	11	92366495	92367250	-
ENSG00000162543	UBXN10	protein_coding	1.67263	3.93223	7.16696	0.0295252	0.999485	1	20186095	20196050	+
ENSG00000287535	AC009630.4	lncRNA	1.66979	2.95303	5.70156	0.0457742	0.999485	8	41566857	41568641	+
ENSG00000269404	SPIB	protein_coding	1.66744	4.62911	7.66854	0.025708	0.999485	19	50418937	50431314	+
ENSG00000214530	STARD10	protein_coding	1.6639	4.04937	7.63959	0.0259105	0.999485	11	72754728	72794047	-
ENSG00000110436	SLC1A2	protein_coding	1.66078	7.70675	5.91303	0.0428184	0.999485	11	35251204	35420063	-
ENSG00000109113	RAB34	protein_coding	1.64711	3.50379	6.07814	0.0406793	0.999485	17	28714280	28718429	-
ENSG00000135924	DNAJB2	protein_coding	1.63813	3.30363	8.53649	0.020474	0.999485	2	219279341	219286898	+
ENSG00000250933	GAPDHP66	processed_pseudogene	1.63506	3.17551	6.6448	0.0343059	0.999485	18	3977648	3978615	-
ENSG00000248704	MTND4P2	unprocessed_pseudogene	1.62188	3.14547	6.27881	0.0382609	0.999485	7	64104092	64105295	-
ENSG00000286379	AL591845.1	lncRNA	1.59736	3.5158	5.77648	0.0446978	0.999485	1	36329629	36335406	+
ENSG00000279632	AP003108.4	TEC	1.58986	3.40509	7.60618	0.0261467	0.999485	11	61426447	61427325	-
ENSG00000232075	MRPL35P2	processed_pseudogene	1.57528	2.97508	6.14904	0.039803	0.999485	10	63634316	63634827	-
ENSG00000103490	PYCARD	protein_coding	1.57035	3.25817	6.99042	0.03104	0.999485	16	31201485	31203450	-
ENSG00000287583	AC018685.3	lncRNA	1.56806	3.25684	7.82667	0.0246368	0.999485	2	2697489	2701812	-
ENSG00000135144	DTX1	protein_coding	1.56697	4.14178	13	0.00762293	0.999485	12	113056708	113098028	+
ENSG00000258768	AL356019.2	lncRNA	1.55319	4.32725	7.63221	0.0259624	0.999485	14	20260479	20264308	-
ENSG00000245017	LINC02453	lncRNA	1.55077	3.65546	5.85827	0.0435597	0.999485	12	98485543	98503855	-
ENSG00000287737	AC132872.5	lncRNA	1.54832	4.16649	9.0271	0.0181116	0.999485	17	82273747	82279645	+
ENSG00000164674	SYTL3	protein_coding	1.54475	5.42922	21.5134	0.00194194	0.999485	6	158650013	158764876	+
ENSG00000176170	SPHK1	protein_coding	1.53822	4.11548	8.04038	0.023278	0.999485	17	76376583	76387860	+
ENSG00000217231	AL109755.1	processed_pseudogene	1.53238	3.16842	6.31622	0.0378307	0.999485	6	144036617	144037704	+
ENSG00000172794	RAB37	protein_coding	1.53009	6.07195	9.9278	0.0146098	0.999485	17	74670577	74747335	+
ENSG00000162804	SNED1	protein_coding	1.52691	3.83945	5.84158	0.0437889	0.999485	2	240998617	241095568	+
ENSG00000004468	CD38	protein_coding	1.5057	5.47431	17.3887	0.00354026	0.999485	4	15778274	15853232	+
ENSG00000126458	RRAS	protein_coding	1.49895	3.51332	6.20208	0.0391633	0.999485	19	49635291	49640143	-
ENSG00000023445	BIRC3	protein_coding	1.49497	8.43009	10.0895	0.0140754	0.999485	11	102317449	102339403	+
ENSG00000284691	AC073111.3	protein_coding	1.4891	3.74048	10.3469	0.0132747	0.999485	7	150400701	150412470	+
ENSG00000206503	HLA-A	protein_coding	1.48746	3.91734	9.51008	0.0161152	0.999485	6	29941259	29945884	+
ENSG00000120885	CLU	protein_coding	1.48306	7.83989	6.62769	0.0344788	0.999485	8	27596916	27614700	-
ENSG00000124067	SLC12A4	protein_coding	1.4644	5.79739	7.31293	0.0283435	0.999485	16	67943473	67969601	-
ENSG00000164690	SHH	protein_coding	1.4615	3.86274	5.97954	0.0419398	0.999485	7	155799979	155812463	-
ENSG00000196812	ZSCAN16	protein_coding	1.45773	3.67758	9.06002	0.0179658	0.999485	6	28124608	28130082	+
ENSG00000287759	AL353151.2	lncRNA	1.44702	3.96916	8.63033	0.019993	0.999485	9	4741740	4759639	+
ENSG00000198937	CCDC167	protein_coding	1.4453	3.70599	7.60448	0.0261589	0.999485	6	37482937	37499893	-
ENSG00000126062	TMEM115	protein_coding	1.44024	3.95167	7.47302	0.0271162	0.999485	3	50354749	50359521	-
ENSG00000227914	AL136979.1	lncRNA	1.43579	3.95294	7.70982	0.0254227	0.999485	9	673477	685555	-
ENSG00000196787	H2AC11	protein_coding	1.432	4.43702	5.52179	0.0484966	0.999485	6	27133041	27135291	+
ENSG00000250869	AC087359.1	unprocessed_pseudogene	1.42039	4.03625	5.75484	0.0450053	0.999485	8	67133553	67135911	-
ENSG00000147138	GPR174	protein_coding	1.41608	4.49622	12.5201	0.00837719	0.999485	X	79144687	79175318	+
ENSG00000123349	PFDN5	protein_coding	1.40711	4.4264	7.72934	0.0252892	0.999485	12	53295290	53299452	+
ENSG00000072778	ACADVL	protein_coding	1.40446	7.47238	8.98997	0.0182778	0.999485	17	7217124	7225266	+
ENSG00000198642	KLHL9	protein_coding	1.39831	4.89475	7.87581	0.0243156	0.999485	9	21329664	21335404	-
ENSG00000264954	PRR29-AS1	lncRNA	1.38926	3.20533	5.98845	0.0418239	0.999485	17	63995417	63999899	-
ENSG00000226604	PAPPA-AS2	lncRNA	1.38205	3.37014	6.0108	0.0415348	0.999485	9	116285828	116288769	-
ENSG00000117400	MPL	protein_coding	1.36959	4.56437	5.71094	0.0456376	0.999485	1	43337817	43354466	+
ENSG00000132704	FCRL2	protein_coding	1.3617	4.78902	11.8633	0.00957042	0.999485	1	157745732	157777132	-
ENSG00000161835	TAMALIN	protein_coding	1.35914	5.50892	8.23251	0.0221372	0.999485	12	52006945	52015889	+
ENSG00000286248	AC069209.2	lncRNA	1.35446	3.18012	5.6034	0.0472356	0.999485	12	121177918	121191477	-
ENSG00000142102	PGGHG	protein_coding	1.35384	5.56327	16.2505	0.00425643	0.999485	11	289125	296107	+
ENSG00000101082	SLA2	protein_coding	1.34789	4.68677	13.6955	0.0066762	0.999485	20	36612317	36646196	-
ENSG00000179029	TMEM107	protein_coding	1.34137	3.84837	8.59935	0.0201502	0.999485	17	8172456	8176399	-
ENSG00000288009	AL353135.2	lncRNA	1.338	3.63508	7.27356	0.0286562	0.999485	6	89130886	89145985	-
ENSG00000186654	PRR5	protein_coding	1.33316	3.50075	6.83576	0.0324499	0.999485	22	44668546	44737681	+
ENSG00000236609	ZNF853	protein_coding	1.3308	3.63772	6.93833	0.0315059	0.999485	7	6615609	6624290	+
ENSG00000130775	THEMIS2	protein_coding	1.32396	6.44319	8.92416	0.0185772	0.999485	1	27872542	27886685	+
ENSG00000205593	DENND6B	protein_coding	1.3222	3.94199	7.99316	0.0235698	0.999485	22	50309029	50327012	-
ENSG00000115548	KDM3A	protein_coding	1.30249	6.3746	17.4311	0.00351665	0.999485	2	86440646	86492716	+
ENSG00000072422	RHOBTB1	protein_coding	1.30216	4.28519	6.49895	0.035816	0.999485	10	60869437	61001440	-
ENSG00000240219	AL512306.2	lncRNA	1.29991	4.08781	7.00355	0.030924	0.999485	1	204626774	204629712	+
ENSG00000219491	TPT1P8	transcribed_processed_pseudogene	1.29391	4.01299	5.67995	0.046091	0.999485	8	36887455	36890576	+
ENSG00000180190	TDRP	protein_coding	1.29272	4.99865	5.69432	0.04588	0.999485	8	489802	545781	-
ENSG00000184162	NR2C2AP	protein_coding	1.29261	4.03295	7.38852	0.0277554	0.999485	19	19201408	19203414	-
ENSG00000148835	TAF5	protein_coding	1.29065	4.45944	10.7709	0.0120783	0.999485	10	103367975	103389065	+
ENSG00000164056	SPRY1	protein_coding	1.2836	5.48816	9.05731	0.0179778	0.999485	4	123396794	123403760	+
ENSG00000179562	GCC1	protein_coding	1.28346	4.58889	9.98962	0.0144025	0.999485	7	127580627	127593611	-
ENSG00000072163	LIMS2	protein_coding	1.2814	3.65073	7.0338	0.0306588	0.999485	2	127638380	127681786	-
ENSG00000224674	EIF3EP2	processed_pseudogene	1.27918	3.88896	7.70914	0.0254273	0.999485	2	162088258	162090072	+
ENSG00000182885	ADGRG3	protein_coding	1.27538	6.7373	8.58045	0.0202469	0.999485	16	57668276	57689378	+
ENSG00000159674	SPON2	protein_coding	1.27319	3.99742	6.7198	0.0335611	0.999485	4	1166931	1208962	-
ENSG00000117984	CTSD	protein_coding	1.27243	6.15246	6.78789	0.0329028	0.999485	11	1752751	1764573	-
ENSG00000129472	RAB2B	protein_coding	1.2713	5.48595	6.72928	0.0334685	0.999485	14	21459019	21476960	-
ENSG00000158457	TSPAN33	protein_coding	1.27099	7.26227	7.63354	0.025953	0.999485	7	129144706	129169699	+
ENSG00000153790	C7orf31	protein_coding	1.26851	3.84824	6.93507	0.0315354	0.999485	7	25134691	25180356	-
ENSG00000165757	JCAD	protein_coding	1.26805	3.54844	6.03334	0.0412459	0.999485	10	30012802	30115494	-
ENSG00000134590	RTL8C	protein_coding	1.26182	4.17432	8.00075	0.0235226	0.999485	X	135032354	135033546	+
ENSG00000148483	TMEM236	protein_coding	1.26113	3.97968	8.55817	0.0203616	0.999485	10	17752200	17800868	+
ENSG00000162496	DHRS3	protein_coding	1.26034	5.99649	15.9985	0.00443921	0.999485	1	12567909	12618210	-
ENSG00000037757	MRI1	protein_coding	1.25989	4.17481	7.85021	0.0244823	0.999485	19	13764521	13774282	+
ENSG00000176903	PNMA1	protein_coding	1.25863	5.57458	7.23186	0.0289922	0.999485	14	73711782	73714384	-
ENSG00000069399	BCL3	protein_coding	1.25609	4.61069	7.93147	0.0239582	0.999485	19	44747704	44760044	+
ENSG00000103485	QPRT	protein_coding	1.25539	3.87549	6.55064	0.0352712	0.999485	16	29663278	29698699	+
ENSG00000273356	LINC02019	lncRNA	1.25446	3.71005	6.85558	0.0322646	0.999485	3	50669988	50672048	+
ENSG00000186891	TNFRSF18	protein_coding	1.24899	4.58595	7.79494	0.0248471	0.999485	1	1203507	1206592	-
ENSG00000125912	NCLN	protein_coding	1.24831	4.52959	10.7553	0.0121198	0.999485	19	3185562	3209575	+
ENSG00000233762	RPS15P4	processed_pseudogene	1.24392	3.66089	6.66717	0.0340815	0.999485	2	171517269	171517716	-
ENSG00000158483	FAM86C1P	transcribed_unprocessed_pseudogene	1.24307	3.58373	5.51611	0.0485861	0.999485	11	71787509	71801237	+
ENSG00000282989	PDCL3P2	processed_pseudogene	1.24199	4.26876	6.54493	0.0353309	0.999485	8	101871829	101872549	-
ENSG00000141934	PLPP2	protein_coding	1.2376	3.81111	6.80477	0.0327422	0.999485	19	281039	291403	-
ENSG00000127824	TUBA4A	protein_coding	1.23557	6.47561	8.56055	0.0203493	0.999485	2	219249709	219278170	-
ENSG00000108828	VAT1	protein_coding	1.23412	6.12941	14.0873	0.00620835	0.999485	17	43014606	43025123	-
ENSG00000220181	MTRES1P1	processed_pseudogene	1.23144	3.7657	5.67517	0.0461614	0.999485	6	154549516	154550242	+
ENSG00000196839	ADA	protein_coding	1.22751	5.89748	7.68471	0.0255958	0.999485	20	44619521	44652233	-
ENSG00000101146	RAE1	protein_coding	1.22664	5.49738	9.9414	0.0145638	0.999485	20	57351222	57379211	+
ENSG00000165458	INPPL1	protein_coding	1.225	4.87583	13.2407	0.00727714	0.999485	11	72223700	72239147	+
ENSG00000099875	MKNK2	protein_coding	1.22435	5.63697	14.1324	0.00615713	0.999485	19	2037464	2051244	-
ENSG00000167685	ZNF444	protein_coding	1.22331	4.74873	10.2546	0.0135549	0.999485	19	56132598	56160893	+
ENSG00000099337	KCNK6	protein_coding	1.22287	5.57845	6.78647	0.0329164	0.999485	19	38319844	38332076	+
ENSG00000171425	ZNF581	protein_coding	1.20906	5.16592	6.58163	0.0349498	0.999485	19	55635458	55645623	+
ENSG00000178149	DALRD3	protein_coding	1.20792	3.84282	6.76471	0.033125	0.999485	3	49015487	49022293	-
ENSG00000054803	CBLN4	protein_coding	1.20498	3.9119	7.063	0.0304055	0.999485	20	55997356	56005519	-
ENSG00000056558	TRAF1	protein_coding	1.20299	4.43973	6.59185	0.0348445	0.999485	9	120902392	120929173	-
ENSG00000067182	TNFRSF1A	protein_coding	1.20216	5.17946	6.65403	0.0342131	0.999485	12	6328756	6342114	-
ENSG00000256235	SMIM3	protein_coding	1.19943	4.24743	5.65184	0.0465071	0.999485	5	150778756	150796734	+
ENSG00000022267	FHL1	protein_coding	1.19639	5.47005	9.87841	0.0147781	0.999485	X	136146701	136211359	+
ENSG00000244052	RPL5P24	processed_pseudogene	1.19609	3.59641	5.95841	0.0422164	0.999485	8	102923370	102924255	-
ENSG00000088832	FKBP1A	protein_coding	1.19143	4.63103	5.52174	0.0484974	0.999485	20	1368976	1393164	-
ENSG00000141034	GID4	protein_coding	1.18611	4.34914	6.43298	0.0365271	0.999485	17	18039407	18068405	+
ENSG00000241839	PLEKHO2	protein_coding	1.18014	5.72272	8.13769	0.0226911	0.999485	15	64841882	64868002	+
ENSG00000142173	COL6A2	protein_coding	1.1796	4.25264	6.6352	0.0344028	0.999485	21	46098111	46132848	+
ENSG00000160796	NBEAL2	protein_coding	1.17817	4.8686	8.20004	0.0223249	0.999485	3	46979665	47009704	+
ENSG00000186665	C17orf58	protein_coding	1.17706	3.85382	5.8841	0.0432079	0.999485	17	67991098	67996469	-
ENSG00000277443	MARCKS	protein_coding	1.17586	5.19683	6.33513	0.0376156	0.999485	6	113857344	113863475	+
ENSG00000181035	SLC25A42	protein_coding	1.17083	4.78892	10.1348	0.01393	0.999485	19	19063993	19113030	+
ENSG00000101997	CCDC22	protein_coding	1.16993	4.76537	8.76607	0.0193224	0.999485	X	49235469	49250520	+
ENSG00000279917	AC079331.2	TEC	1.16812	4.74193	5.64754	0.0465711	0.999485	17	67611276	67613822	+
ENSG00000171617	ENC1	protein_coding	1.16318	4.48327	6.48031	0.0360151	0.999485	5	74627405	74641424	-
ENSG00000155729	KCTD18	protein_coding	1.15494	4.61356	9.74926	0.0152303	0.999485	2	200488957	200519784	-
ENSG00000116157	GPX7	protein_coding	1.15485	4.18829	7.23508	0.0289661	0.999485	1	52602370	52609051	+
ENSG00000186074	CD300LF	protein_coding	1.15287	4.03366	7.09183	0.0301581	0.999485	17	74694310	74712978	-
ENSG00000109320	NFKB1	protein_coding	1.15137	7.47655	7.48102	0.0270567	0.999485	4	102501330	102617302	+
ENSG00000286983	AC109635.4	lncRNA	1.149	4.03486	7.24121	0.0289164	0.999485	11	50213419	50223969	+
ENSG00000171159	C9orf16	protein_coding	1.14561	5.28524	6.62796	0.034476	0.999485	9	128160264	128163924	+
ENSG00000162783	IER5	protein_coding	1.14327	4.75984	7.95975	0.0237792	0.999485	1	181088699	181092900	+
ENSG00000077150	NFKB2	protein_coding	1.14261	5.90146	7.94348	0.0238819	0.999485	10	102394109	102402524	+
ENSG00000087152	ATXN7L3	protein_coding	1.14188	3.86359	6.57679	0.0349997	0.999485	17	44191804	44200113	-
ENSG00000173320	STOX2	protein_coding	1.14032	4.83441	6.89808	0.0318721	0.999485	4	183797691	184023526	+
ENSG00000160271	RALGDS	protein_coding	1.13542	4.45879	5.8975	0.043027	0.999485	9	133097719	133149334	-
ENSG00000259356	AC022710.1	lncRNA	1.13469	4.43215	5.72935	0.0453711	0.999485	15	100126105	100129743	+
ENSG00000116857	TMEM9	protein_coding	1.12957	4.68808	7.39065	0.027739	0.999485	1	201134771	201171574	-
ENSG00000205791	LOH12CR2	lncRNA	1.12951	3.74672	5.98974	0.041807	0.999485	12	12355405	12357067	-
ENSG00000175322	ZNF519	protein_coding	1.12875	5.19963	9.5567	0.0159377	0.999485	18	14057456	14132490	-
ENSG00000176868	AL358781.1	lncRNA	1.10259	5.02439	6.08711	0.0405672	0.999485	9	131497478	131500191	-
ENSG00000168010	ATG16L2	protein_coding	1.09867	5.89672	9.6171	0.0157114	0.999485	11	72814405	72843674	+
ENSG00000117519	CNN3	protein_coding	1.08711	5.22423	6.48809	0.0359319	0.999485	1	94896948	94927223	-
ENSG00000108582	CPD	protein_coding	1.0868	6.7282	8.92006	0.018596	0.999485	17	30378926	30469989	+
ENSG00000105374	NKG7	protein_coding	1.0842	5.84299	12.8106	0.00790982	0.999485	19	51371605	51372701	-
ENSG00000011132	APBA3	protein_coding	1.08063	5.4522	10.1778	0.0137938	0.999485	19	3750771	3761692	-
ENSG00000177932	ZNF354C	protein_coding	1.07829	4.53898	6.02229	0.0413872	0.999485	5	179060372	179083977	+
ENSG00000169189	NSMCE1	protein_coding	1.06566	5.00395	8.45136	0.0209232	0.999485	16	27224993	27268772	-
ENSG00000068323	TFE3	protein_coding	1.06376	4.17997	6.07206	0.0407557	0.999485	X	49028725	49043410	-
ENSG00000184602	SNN	protein_coding	1.06218	6.78934	8.71989	0.0195473	0.999485	16	11668454	11679152	+
ENSG00000071889	FAM3A	protein_coding	1.05944	4.77473	8.03873	0.0232881	0.999485	X	154506158	154516242	-
ENSG00000122490	SLC66A2	protein_coding	1.05571	4.79962	9.40808	0.0165125	0.999485	18	79902419	79951657	-
ENSG00000090924	PLEKHG2	protein_coding	1.05499	5.02717	10.5414	0.012708	0.999485	19	39412668	39428415	+
ENSG00000114738	MAPKAPK3	protein_coding	1.05378	4.93104	6.05716	0.0409435	0.999485	3	50611519	50649291	+
ENSG00000125352	RNF113A	protein_coding	1.04687	4.47452	5.64603	0.0465937	0.999485	X	119870474	119871733	-
ENSG00000198858	R3HDM4	protein_coding	1.03759	6.82598	6.62742	0.0344815	0.999485	19	896502	913245	-
ENSG00000034533	ASTE1	protein_coding	1.0349	4.991	8.12549	0.0227636	0.999485	3	131013874	131027649	-
ENSG00000133321	PLAAT4	protein_coding	1.03283	5.74734	7.40394	0.0276373	0.999485	11	63536807	63546462	+
ENSG00000172292	CERS6	protein_coding	1.03156	4.43235	6.97947	0.0311372	0.999485	2	168456248	168775134	+
ENSG00000169131	ZNF354A	protein_coding	1.02983	4.52474	6.14403	0.0398641	0.999485	5	178711511	178730659	-
ENSG00000071051	NCK2	protein_coding	1.02931	6.36812	5.81938	0.0440961	0.999485	2	105744911	105894274	+
ENSG00000120656	TAF12	protein_coding	1.02754	5.13919	7.46738	0.0271583	0.999485	1	28589322	28643085	-
ENSG00000182022	CHST15	protein_coding	1.02364	5.6192	8.00217	0.0235138	0.999485	10	124007667	124093598	-
ENSG00000136286	MYO1G	protein_coding	1.01958	5.66094	11.0381	0.0113943	0.999485	7	44962661	44979088	-
ENSG00000197629	MPEG1	protein_coding	1.01734	5.18033	5.65979	0.0463889	0.999485	11	59208509	59212927	-
ENSG00000131401	NAPSB	transcribed_unprocessed_pseudogene	1.01638	5.4256	7.71503	0.025387	0.999485	19	50333795	50344767	-
ENSG00000100711	ZFYVE21	protein_coding	1.01551	4.30408	6.53087	0.0354784	0.999485	14	103715729	103733668	+
ENSG00000174080	CTSF	protein_coding	1.0141	5.39293	10.5809	0.0125968	0.999485	11	66563463	66568879	-
ENSG00000196684	HSH2D	protein_coding	1.00853	6.20534	9.73251	0.0152902	0.999485	19	16134027	16158575	+
ENSG00000162910	MRPL55	protein_coding	1.00717	4.38956	5.99862	0.041692	0.999485	1	228106678	228109312	-
