# Supplementary material for: In vitro cross-talk between metastasis-competent circulating tumor cells and platelets in colon cancer: a malicious association during the harsh journey in the blood
Source: Front Cell Dev Biol. 2023 Aug 2;11:1209846. doi: 10.3389/fcell.2023.1209846 (PMC10433913; doi:10.3389/fcell.2023.1209846)
Supplement: Supplementary file 5 [file Table6.XLSX]

## Sheet: CTC41,5G vs control
Table S6	List of genes downregulated in platelets after indirect co-culture with CTC-MCC-41.5G cells vs control
Ensemble ID	Gene_Symbol	Function	logFC	logCPM	F	P-Value	FDR	Chromosome	Start	End	Strand
ENSG00000214146	LINC02026	lncRNA	-1.00791	4.26734	5.79714	0.039988	0.99997	3	193957371	194003760	-
ENSG00000096968	JAK2	protein_coding	-1.01022	5.57572	7.3121	0.0247128	0.99997	9	4984389	5129948	+
ENSG00000136383	ALPK3	protein_coding	-1.01044	5.08797	8.73919	0.0164511	0.99997	15	84817355	84873479	+
ENSG00000236197	PPP1R9A-AS1	lncRNA	-1.01059	5.06686	8.80858	0.0161446	0.99997	7	95035730	95214338	-
ENSG00000163161	ERCC3	protein_coding	-1.01169	5.56905	10.9975	0.00927848	0.99997	2	127257289	127294166	-
ENSG00000258636	AL121821.2	lncRNA	-1.01221	4.85771	6.12214	0.0358881	0.99997	14	41583656	41604988	-
ENSG00000287963	AC010476.2	lncRNA	-1.01334	4.16533	5.19884	0.0491931	0.99997	5	155087429	155199252	+
ENSG00000151304	SRFBP1	protein_coding	-1.01586	4.96938	6.57759	0.0309861	0.99997	5	121961974	122075570	+
ENSG00000205339	IPO7	protein_coding	-1.01822	5.66236	7.3247	0.0246197	0.99997	11	9384651	9448127	+
ENSG00000135338	LCA5	protein_coding	-1.01826	5.51465	6.00937	0.0372485	0.99997	6	79484990	79537458	-
ENSG00000164976	MYORG	protein_coding	-1.02494	4.10477	5.34977	0.04664	0.99997	9	34366665	34376898	-
ENSG00000112144	CILK1	protein_coding	-1.03306	5.00198	7.6663	0.0222543	0.99997	6	53001278	53061824	-
ENSG00000176887	SOX11	protein_coding	-1.03806	4.03854	5.59395	0.0428511	0.99997	2	5692383	5701385	+
ENSG00000119714	GPR68	protein_coding	-1.0401	4.9089	8.97167	0.0154515	0.99997	14	91232531	91253925	-
ENSG00000277112	ANKRD20A21P	transcribed_unprocessed_pseudogene	-1.04901	4.55275	7.37508	0.0242519	0.99997	20	30656032	30723932	-
ENSG00000169224	GCSAML	protein_coding	-1.05109	4.68353	7.5042	0.0233398	0.99997	1	247507057	247577690	+
ENSG00000276476	LINC00540	lncRNA	-1.06061	4.29807	6.46375	0.0321288	0.99997	13	22040971	22276526	+
ENSG00000260062	GOLGA2P11	transcribed_unprocessed_pseudogene	-1.07539	4.20196	6.23331	0.0346072	0.99997	15	62253729	62270680	-
ENSG00000114544	SLC41A3	protein_coding	-1.07835	4.19699	5.22592	0.0487223	0.99997	3	126006356	126101561	-
ENSG00000173933	RBM4	protein_coding	-1.10108	4.8587	9.17008	0.0146574	0.99997	11	66638666	66668374	+
ENSG00000249963	EEF1A1P20	processed_pseudogene	-1.1047	4.37494	5.7108	0.0411745	0.99997	5	99996546	99997932	+
ENSG00000198796	ALPK2	protein_coding	-1.1071	4.84633	7.40515	0.0240356	0.99997	18	58481246	58629091	-
ENSG00000277007	AC096642.1	lncRNA	-1.11929	3.65349	5.21232	0.048958	0.99997	1	219270773	219273387	+
ENSG00000257539	HSPA8P14	processed_pseudogene	-1.12949	4.47014	7.62918	0.0224972	0.99997	12	111381866	111385638	+
ENSG00000204954	C12orf73	protein_coding	-1.13049	4.06503	5.94884	0.0380053	0.99997	12	103940762	103965708	-
ENSG00000162390	ACOT11	protein_coding	-1.13267	5.22595	8.66745	0.0167756	0.99997	1	54542256	54639192	+
ENSG00000130559	CAMSAP1	protein_coding	-1.13477	5.05461	11.2568	0.00872876	0.99997	9	135808486	135907546	-
ENSG00000163157	TMOD4	protein_coding	-1.13675	4.30712	8.18325	0.0191866	0.99997	1	151169985	151176284	-
ENSG00000104998	IL27RA	protein_coding	-1.14246	5.70536	12.307	0.00687501	0.99997	19	14031761	14053218	+
ENSG00000133106	EPSTI1	protein_coding	-1.14769	5.23131	12.6202	0.00641864	0.99997	13	42886387	42992271	-
ENSG00000127903	ZNF835	protein_coding	-1.15671	4.23868	5.70936	0.0411946	0.99997	19	56661979	56671783	-
ENSG00000108784	NAGLU	protein_coding	-1.15989	4.68139	9.64323	0.0129581	0.99997	17	42536240	42544449	+
ENSG00000253726	AC013562.1	lncRNA	-1.16076	4.09566	6.8166	0.0287474	0.99997	8	72732044	72751843	+
ENSG00000263724	DLGAP1-AS3	lncRNA	-1.17315	4.25284	7.58923	0.0227624	0.99997	18	3878057	3897069	+
ENSG00000229867	STEAP3-AS1	lncRNA	-1.18661	3.87336	5.56815	0.0432327	0.99997	2	119244421	119270714	-
ENSG00000265203	RBP3	protein_coding	-1.18907	4.86522	10.9854	0.00930517	0.99997	10	47348362	47357881	+
ENSG00000258819	LINC02289	lncRNA	-1.18993	3.93201	5.52063	0.0439469	0.99997	14	77069168	77076392	-
ENSG00000286067	AC004263.2	lncRNA	-1.19185	3.7679	5.33122	0.0469446	0.99997	12	120218069	120222668	+
ENSG00000215244	LINC02649	lncRNA	-1.19502	3.95749	6.57157	0.0310453	0.99997	10	6271168	6353827	+
ENSG00000188783	PRELP	protein_coding	-1.20143	5.12854	12.0632	0.0072582	0.99997	1	203475805	203491352	+
ENSG00000248445	SEMA6A-AS1	lncRNA	-1.20293	3.60769	5.379	0.0461649	0.99997	5	116447546	116508276	+
ENSG00000250442	EIF3KP3	processed_pseudogene	-1.20479	3.71379	5.64305	0.0421363	0.99997	4	116043406	116044045	-
ENSG00000147655	RSPO2	protein_coding	-1.20642	3.65813	5.35474	0.0465588	0.99997	8	107899315	108083642	-
ENSG00000164405	UQCRQ	protein_coding	-1.20728	4.02248	7.79476	0.0214383	0.99997	5	132866629	132868847	+
ENSG00000197408	CYP2B6	protein_coding	-1.20744	3.61498	5.18936	0.0493593	0.99997	19	40991281	41018398	+
ENSG00000257986	LINC02306	lncRNA	-1.20772	3.40471	5.24382	0.0484143	0.99997	14	25647303	26143305	-
ENSG00000251139	AC084871.1	lncRNA	-1.21539	3.53036	5.33047	0.0469571	0.99997	4	184813618	184821300	+
ENSG00000179163	FUCA1	protein_coding	-1.21546	4.98812	7.29973	0.0248047	0.99997	1	23845076	23868290	-
ENSG00000174327	SLC16A13	protein_coding	-1.21617	4.03638	5.21572	0.048899	0.99997	17	7036014	7040117	+
ENSG00000174498	IGDCC3	protein_coding	-1.21637	3.93748	5.92833	0.0382661	0.99997	15	65327126	65378002	-
ENSG00000286975	AP005136.4	lncRNA	-1.2246	3.62179	5.66951	0.0417574	0.99997	18	2506627	2511580	-
ENSG00000221944	TIGD1	protein_coding	-1.225	4.52354	7.8795	0.0209203	0.99997	2	232543882	232550557	-
ENSG00000180438	TPRXL	transcribed_processed_pseudogene	-1.23134	3.68832	5.37303	0.0462615	0.99997	3	13937272	14082811	+
ENSG00000116237	ICMT	protein_coding	-1.24482	4.02988	5.38446	0.0460769	0.99997	1	6221192	6235972	-
ENSG00000280109	PLAC4	lncRNA	-1.24717	3.55636	5.76538	0.0404195	0.99997	21	41175230	41186788	-
ENSG00000271605	MILR1	protein_coding	-1.24727	3.67602	6.26952	0.0342024	0.99997	17	64449036	64468643	+
ENSG00000248915	ACTR6P1	processed_pseudogene	-1.2492	3.89033	6.33929	0.0334388	0.99997	4	106836497	106837601	-
ENSG00000121807	CCR2	protein_coding	-1.2543	5.25875	8.01068	0.0201486	0.99997	3	46353743	46360940	+
ENSG00000268401	AC007785.3	lncRNA	-1.25872	4.15731	8.31021	0.018515	0.99997	19	46027647	46031667	+
ENSG00000226055	PAICSP1	processed_pseudogene	-1.26092	3.96678	8.29945	0.0185708	0.99997	9	37878115	37879493	+
ENSG00000165046	LETM2	protein_coding	-1.26732	3.71215	6.15764	0.0354728	0.99997	8	38386206	38409527	+
ENSG00000120509	PDZD11	protein_coding	-1.27919	4.04138	6.75455	0.0293087	0.99997	X	70286594	70290514	-
ENSG00000158008	EXTL1	protein_coding	-1.28213	3.53038	5.83545	0.0394754	0.99997	1	26019883	26036464	+
ENSG00000157927	RADIL	protein_coding	-1.28405	3.52192	5.15845	0.0499058	0.99997	7	4797054	4883716	-
ENSG00000267549	AC006116.7	lncRNA	-1.28487	3.76584	5.81908	0.0396935	0.99997	19	56314702	56365316	+
ENSG00000198488	B3GNT6	protein_coding	-1.2864	4.31545	6.01457	0.0371844	0.99997	11	77034397	77041973	+
ENSG00000267603	LINC01028	lncRNA	-1.28998	3.66463	6.64931	0.0302922	0.99997	17	70051276	70068095	+
ENSG00000267083	KRT18P61	processed_pseudogene	-1.29822	3.8986	5.46673	0.044775	0.99997	17	60810164	60811462	+
ENSG00000134398	ERN2	protein_coding	-1.30462	4.43866	9.60416	0.0130889	0.99997	16	23690309	23713226	-
ENSG00000066382	MPPED2	protein_coding	-1.3059	4.90807	9.60186	0.0130966	0.99997	11	30384492	30586872	-
ENSG00000123342	MMP19	protein_coding	-1.31034	3.4011	5.99771	0.0373928	0.99997	12	55835432	55842966	-
ENSG00000231824	AKAIN1	protein_coding	-1.31507	4.11405	7.24725	0.0251989	0.99997	18	5142910	5197503	-
ENSG00000215231	LINC01020	lncRNA	-1.31767	3.31434	5.33762	0.0468392	0.99997	5	4987788	5070314	+
ENSG00000253105	AP003548.1	lncRNA	-1.31984	3.62354	6.44103	0.0323631	0.99997	8	96370799	96387438	-
ENSG00000166828	SCNN1G	protein_coding	-1.32164	3.9557	7.22744	0.0253497	0.99997	16	23182744	23216883	+
ENSG00000280087	AC011481.3	TEC	-1.3332	4.35408	10.6215	0.0101535	0.99997	19	44909374	44914968	+
ENSG00000186684	CYP27C1	protein_coding	-1.34021	4.15541	10.117	0.0114942	0.99997	2	127183831	127220313	-
ENSG00000267669	AC098847.1	transcribed_processed_pseudogene	-1.3415	3.54855	5.53365	0.0437498	0.99997	18	59821039	59825261	+
ENSG00000143412	ANXA9	protein_coding	-1.34176	3.6994	6.73299	0.0295069	0.99997	1	150982248	150995634	+
ENSG00000112214	FHL5	protein_coding	-1.34453	3.34397	5.8604	0.0391459	0.99997	6	96562547	96616636	+
ENSG00000287145	AC009413.1	lncRNA	-1.34908	3.34141	5.75651	0.040541	0.99997	2	41716132	41731611	+
ENSG00000256193	LINC00507	lncRNA	-1.34921	4.74671	13.1647	0.00571063	0.99997	12	127914706	127960028	+
ENSG00000087495	PHACTR3	protein_coding	-1.35662	3.40987	5.58783	0.0429412	0.99997	20	59577508	59847711	+
ENSG00000182557	SPNS3	protein_coding	-1.35776	3.34133	5.85526	0.0392135	0.99997	17	4433939	4488208	+
ENSG00000135902	CHRND	protein_coding	-1.3642	3.57433	7.37114	0.0242804	0.99997	2	232525992	232536667	+
ENSG00000259335	HNRNPMP1	processed_pseudogene	-1.36708	3.5713	7.36049	0.0243577	0.99997	15	44447576	44449344	-
ENSG00000198585	NUDT16	protein_coding	-1.3797	4.40309	10.0688	0.0116335	0.99997	3	131381670	131388830	+
ENSG00000288093	AL592295.5	lncRNA	-1.39122	3.78147	8.73009	0.0164918	0.99997	1	161399997	161401868	+
ENSG00000226650	KIF4B	protein_coding	-1.40058	4.07351	9.44367	0.0136434	0.99997	5	155013754	155018141	+
ENSG00000177556	ATOX1	protein_coding	-1.4055	4.00864	8.98835	0.0153827	0.99997	5	151742315	151772532	-
ENSG00000167394	ZNF668	protein_coding	-1.40951	3.11581	5.66461	0.0418273	0.99997	16	31060842	31074240	-
ENSG00000226329	AC005682.1	unprocessed_pseudogene	-1.41474	3.45953	7.18438	0.0256815	0.99997	7	22863873	22881350	-
ENSG00000278958	AC091931.1	TEC	-1.41976	3.31409	6.31836	0.0336657	0.99997	5	104434771	104435499	+
ENSG00000250303	LINC02762	lncRNA	-1.42395	3.74027	8.78539	0.0162462	0.99997	11	112270748	112362534	+
ENSG00000161513	FDXR	protein_coding	-1.42451	3.32399	5.67763	0.041642	0.99997	17	74862496	74873031	-
ENSG00000187624	C17orf97	protein_coding	-1.42904	3.5301	5.99352	0.0374448	0.99997	17	410324	431062	+
ENSG00000225775	AL137220.1	lncRNA	-1.44346	3.13198	5.47768	0.0446052	0.99997	6	9124220	9161777	-
ENSG00000196757	ZNF700	protein_coding	-1.44506	3.89741	6.75167	0.0293351	0.99997	19	11925067	11950773	+
ENSG00000108439	PNPO	protein_coding	-1.44887	3.41292	7.38825	0.0241568	0.99997	17	47941505	47949308	+
ENSG00000102312	PORCN	protein_coding	-1.45549	3.58951	5.97848	0.0376324	0.99997	X	48508961	48520814	+
ENSG00000271917	AL357568.1	lncRNA	-1.4639	3.40628	6.63049	0.0304725	0.99997	1	164828435	164829952	+
ENSG00000174792	ODAPH	protein_coding	-1.46392	3.70645	8.87274	0.0158674	0.99997	4	75556047	75565871	+
ENSG00000095059	DHPS	protein_coding	-1.46655	3.15349	6.2171	0.0347904	0.99997	19	12675716	12681880	-
ENSG00000128917	DLL4	protein_coding	-1.47038	3.27074	5.77303	0.040315	0.99997	15	40929339	40939073	+
ENSG00000225984	HMGB1P26	processed_pseudogene	-1.47204	3.18205	5.31233	0.0472575	0.99997	1	229705233	229705861	-
ENSG00000233527	ZNF529-AS1	lncRNA	-1.4747	3.77589	6.35891	0.033228	0.99997	19	36573069	36594708	+
ENSG00000148300	REXO4	protein_coding	-1.48864	4.19307	7.16023	0.02587	0.99997	9	133406058	133418096	-
ENSG00000135835	KIAA1614	protein_coding	-1.4943	3.45553	6.16338	0.0354062	0.99997	1	180912896	180951614	+
ENSG00000165168	CYBB	protein_coding	-1.5056	6.4799	5.47578	0.0446346	0.99997	X	37780058	37813461	+
ENSG00000136449	MYCBPAP	protein_coding	-1.51473	4.3937	11.7895	0.00772035	0.99997	17	50508383	50531501	+
ENSG00000280339	AP001528.2	TEC	-1.51626	4.48869	5.60617	0.0426719	0.99997	11	86908989	86912238	-
ENSG00000256625	AC092747.2	unprocessed_pseudogene	-1.52552	3.10991	5.62295	0.0424271	0.99997	12	27121909	27147664	+
ENSG00000177225	GATD1	protein_coding	-1.52807	3.1883	6.26502	0.0342523	0.99997	11	767219	777488	-
ENSG00000103264	FBXO31	protein_coding	-1.5294	3.3155	5.5583	0.0433796	0.99997	16	87326986	87392142	-
ENSG00000178761	FAM219B	protein_coding	-1.53525	4.11962	8.09263	0.0196845	0.99997	15	74899991	74906883	-
ENSG00000232724	TRIM80P	unitary_pseudogene	-1.55654	2.99925	5.31168	0.0472683	0.99997	17	75074305	75079549	+
ENSG00000175857	GAPT	protein_coding	-1.56012	4.51707	7.78628	0.021491	0.99997	5	58491434	58497090	+
ENSG00000254841	OR4V1P	unprocessed_pseudogene	-1.56692	3.41331	7.94611	0.020524	0.99997	11	55673535	55674675	+
ENSG00000247516	MIR4458HG	lncRNA	-1.56763	4.43146	12.4487	0.0066637	0.99997	5	8450700	8486930	+
ENSG00000243265	RPL23AP55	processed_pseudogene	-1.57017	3.13257	7.11161	0.0262546	0.99997	8	23206917	23207369	+
ENSG00000100558	PLEK2	protein_coding	-1.57102	3.72638	7.63725	0.0224442	0.99997	14	67386983	67412167	-
ENSG00000174225	ARL13A	protein_coding	-1.57495	3.32251	8.02006	0.0200948	0.99997	X	100969707	100990831	+
ENSG00000186871	ERCC6L	protein_coding	-1.5754	3.5218	6.12129	0.0358982	0.99997	X	72204656	72239027	-
ENSG00000180458	AC022148.1	lncRNA	-1.58181	3.14771	5.9781	0.0376371	0.99997	19	37545469	37549171	-
ENSG00000165805	C12orf50	protein_coding	-1.59209	3.8757	10.3407	0.0108743	0.99997	12	87980034	88034037	-
ENSG00000153904	DDAH1	protein_coding	-1.59594	3.90935	9.42764	0.0137004	0.99997	1	85318480	85578363	-
ENSG00000104112	SCG3	protein_coding	-1.60275	3.17444	5.50165	0.0442363	0.99997	15	51681491	51721026	+
ENSG00000177946	CENPBD1	transcribed_unitary_pseudogene	-1.60555	4.3343	10.9525	0.00937823	0.99997	16	89969790	89972534	-
ENSG00000183549	ACSM5	protein_coding	-1.60988	3.27461	6.40928	0.0326941	0.99997	16	20409533	20441336	+
ENSG00000285618	AC074132.1	lncRNA	-1.61698	2.93317	6.16107	0.035433	0.99997	5	91132302	91142470	-
ENSG00000279927	Z95114.4	lncRNA	-1.62396	3.76266	10.5807	0.0102546	0.99997	22	36066532	36070110	+
ENSG00000226472	AC008013.1	transcribed_unprocessed_pseudogene	-1.62552	3.0725	6.56452	0.0311147	0.99997	12	30978307	31006010	-
ENSG00000189099	PRSS48	protein_coding	-1.62989	2.95678	5.74895	0.0406449	0.99997	4	151277170	151291453	+
ENSG00000085999	RAD54L	protein_coding	-1.63824	3.82793	11.5253	0.00820148	0.99997	1	46246460	46278480	+
ENSG00000213250	RBMS2P1	processed_pseudogene	-1.64365	2.84282	5.33356	0.0469062	0.99997	12	94423743	94424969	-
ENSG00000286720	AC097375.5	lncRNA	-1.64654	3.08737	6.25402	0.0343749	0.99997	4	151988525	152045275	+
ENSG00000284640	AL590434.1	lncRNA	-1.65037	2.83965	5.81876	0.0396977	0.99997	1	35141514	35146435	-
ENSG00000225741	AC245517.1	unprocessed_pseudogene	-1.66273	3.31824	5.62391	0.0424131	0.99997	22	22103218	22104857	+
ENSG00000172073	TEX37	protein_coding	-1.68049	3.20149	7.64405	0.0223995	0.99997	2	88524648	88529585	+
ENSG00000255075	CENPUP1	processed_pseudogene	-1.70862	3.0018	7.45131	0.0237082	0.99997	11	13756026	13757560	+
ENSG00000126259	KIRREL2	protein_coding	-1.72248	2.8875	6.66827	0.0301121	0.99997	19	35855860	35867136	+
ENSG00000196152	ZNF79	protein_coding	-1.72439	3.45084	7.34328	0.0244833	0.99997	9	127424373	127445372	+
ENSG00000106178	CCL24	protein_coding	-1.73915	5.41928	6.57014	0.0310594	0.99997	7	75810824	75823356	-
ENSG00000223587	LINC01986	lncRNA	-1.74145	2.7642	5.76554	0.0404173	0.99997	3	11744	24849	+
ENSG00000162650	ATXN7L2	protein_coding	-1.74234	3.53665	8.89681	0.015765	0.99997	1	109483478	109492804	+
ENSG00000184564	SLITRK6	protein_coding	-1.74404	3.03204	6.73396	0.029498	0.99997	13	85792789	85806683	-
ENSG00000260792	LINC02280	lncRNA	-1.74423	2.87922	5.60481	0.0426918	0.99997	14	104661119	104665558	-
ENSG00000228097	MTATP6P11	unprocessed_pseudogene	-1.74832	2.90571	6.30606	0.0337998	0.99997	9	5099559	5100229	+
ENSG00000269959	SPACA6P-AS	lncRNA	-1.74909	4.09041	14.188	0.00462269	0.99997	19	51685362	51693456	-
ENSG00000168517	HEXIM2	protein_coding	-1.75255	3.01744	7.07531	0.0265464	0.99997	17	45160699	45170040	+
ENSG00000183801	OLFML1	protein_coding	-1.7606	3.25676	8.98172	0.01541	0.99997	11	7485387	7511377	+
ENSG00000225342	LRRK2-DT	lncRNA	-1.76443	3.72911	9.50335	0.0134339	0.99997	12	40186008	40224915	-
ENSG00000239415	AP001469.3	lncRNA	-1.76855	3.78792	13.1422	0.00573801	0.99997	21	46251548	46254133	-
ENSG00000279946	AC244034.3	TEC	-1.78167	3.2918	6.85998	0.0283629	0.99997	1	206541757	206544892	+
ENSG00000214563	GAPDHP15	processed_pseudogene	-1.78517	2.78535	6.49771	0.0317826	0.99997	6	57967686	57968661	-
ENSG00000233583	AL356273.1	processed_pseudogene	-1.79015	3.57556	11.0777	0.00910398	0.99997	1	185262285	185264356	-
ENSG00000198841	KTI12	protein_coding	-1.79288	2.93477	7.48804	0.0234516	0.99997	1	52032102	52033810	-
ENSG00000287109	AP000224.1	lncRNA	-1.79808	2.9378	7.24037	0.0252512	0.99997	21	25646112	25654671	-
ENSG00000151287	TEX30	protein_coding	-1.80506	3.32033	6.17305	0.0352943	0.99997	13	102765887	102773811	-
ENSG00000126467	TSKS	protein_coding	-1.81634	2.65361	5.81727	0.0397176	0.99997	19	49739752	49763306	-
ENSG00000122877	EGR2	protein_coding	-1.84515	4.09959	10.7695	0.00979739	0.99997	10	62811995	62919900	-
ENSG00000265843	LINC01029	lncRNA	-1.85136	3.0849	8.08301	0.0197383	0.99997	18	77970636	77993731	-
ENSG00000236202	GRM7-AS1	lncRNA	-1.8696	2.9656	6.3669	0.0331425	0.99997	3	7519740	7560333	-
ENSG00000259818	AL606760.3	lncRNA	-1.88394	3.25217	7.80611	0.021368	0.99997	1	53220662	53224253	+
ENSG00000230833	RPEP3	processed_pseudogene	-1.90605	2.88396	6.39346	0.0328607	0.99997	1	27739953	27740629	+
ENSG00000197363	ZNF517	protein_coding	-1.95749	3.2963	11.2153	0.00881405	0.99997	8	144798875	144811169	+
ENSG00000134201	GSTM5	protein_coding	-1.96833	3.99819	16.3777	0.00303662	0.99997	1	109711779	109775428	+
ENSG00000284605	AC127526.3	transcribed_unprocessed_pseudogene	-1.99449	2.59063	6.64439	0.0303392	0.99997	11	3429757	3500621	-
ENSG00000270259	BX255925.2	processed_pseudogene	-2.02284	2.77628	7.32207	0.0246392	0.99997	9	137286111	137287236	+
ENSG00000250514	LINC02125	lncRNA	-2.03501	2.96621	7.80312	0.0213865	0.99997	16	76634997	76658478	+
ENSG00000121871	SLITRK3	protein_coding	-2.04512	3.12583	8.23118	0.0189295	0.99997	3	165186719	165197109	-
ENSG00000276531	SNX19P4	unprocessed_pseudogene	-2.08313	2.64175	7.05369	0.0267221	0.99997	10	72483244	72483812	+
ENSG00000128602	SMO	protein_coding	-2.09373	2.4677	5.27994	0.0478	0.99997	7	129188632	129213545	+
ENSG00000130940	CASZ1	protein_coding	-2.104	3.03123	5.72975	0.0409104	0.99997	1	10636603	10796650	-
ENSG00000271147	ARMCX5-GPRASP2	lncRNA	-2.13826	2.49778	5.55478	0.0434322	0.99997	X	102599511	102714671	+
ENSG00000236656	AL365440.1	lncRNA	-2.15799	2.70206	8.24972	0.0188313	0.99997	1	158474453	158494886	-
ENSG00000178184	PARD6G	protein_coding	-2.18704	2.91871	7.93895	0.0205662	0.99997	18	80157231	80247514	-
ENSG00000283516	LITAFD	protein_coding	-2.20323	2.52131	6.94014	0.0276691	0.99997	16	8881633	8885351	+
ENSG00000165140	FBP1	protein_coding	-2.20409	4.85837	9.24009	0.0143893	0.99997	9	94603132	94640249	-
ENSG00000102935	ZNF423	protein_coding	-2.21252	3.61115	10.1235	0.0114755	0.99997	16	49487523	49857919	-
ENSG00000232176	AL161909.1	processed_pseudogene	-2.25399	2.55497	7.85786	0.0210511	0.99997	9	19200334	19201046	-
ENSG00000286418	AC018716.2	lncRNA	-2.26858	3.13315	12.106	0.00718906	0.99997	11	45397589	45412745	-
ENSG00000256071	AC084291.1	lncRNA	-2.29105	2.80522	9.2418	0.0143828	0.99997	12	117889453	117891008	+
ENSG00000168874	ATOH8	protein_coding	-2.30415	2.79668	9.67558	0.0128511	0.99997	2	85751343	85791383	+
ENSG00000233603	JTBP1	processed_pseudogene	-2.31982	2.61188	8.23418	0.0189136	0.99997	22	40798038	40798285	+
ENSG00000178591	DEFB125	protein_coding	-2.45631	2.71921	8.0208	0.0200906	0.99997	20	87249	97094	+
ENSG00000090382	LYZ	protein_coding	-2.49225	5.84948	6.66361	0.0301562	0.99997	12	69348380	69354234	+
ENSG00000251410	AC007106.1	lncRNA	-2.49337	2.7541	5.90099	0.0386171	0.99997	4	27964516	27985063	-
ENSG00000143536	CRNN	protein_coding	-2.49883	2.74864	8.86762	0.0158893	0.99997	1	152409242	152414263	-
ENSG00000173662	TAS1R1	protein_coding	-2.59653	2.8114	9.559	0.013242	0.99997	1	6555306	6579755	+
ENSG00000138061	CYP1B1	protein_coding	-2.65425	6.58444	23.8482	0.000925894	0.99997	2	38066972	38109902	-
ENSG00000125962	ARMCX5	protein_coding	-2.76849	2.95697	7.91771	0.0206918	0.99997	X	102599167	102604159	+
ENSG00000238137	ARPC3P2	processed_pseudogene	-2.95206	2.48242	10.9101	0.00947334	0.99997	1	211442273	211442806	+
ENSG00000238087	FMO8P	unprocessed_pseudogene	-2.96824	2.48129	7.93794	0.0205721	0.99997	1	166566177	166580705	+
ENSG00000157005	SST	protein_coding	-2.98083	2.51556	11.0777	0.00910398	0.99997	3	187668911	187670394	-
ENSG00000220748	AL032822.1	processed_pseudogene	-2.9925	2.51201	11.3352	0.00857062	0.99997	6	23971878	23972941	+
ENSG00000134216	CHIA	protein_coding	-3.23449	2.70504	13.4842	0.00533993	0.99997	1	111290850	111320566	+
