# Supplementary material for: In vitro cross-talk between metastasis-competent circulating tumor cells and platelets in colon cancer: a malicious association during the harsh journey in the blood
Source: Front Cell Dev Biol. 2023 Aug 2;11:1209846. doi: 10.3389/fcell.2023.1209846 (PMC10433913; doi:10.3389/fcell.2023.1209846)
Supplement: Supplementary file 6 [file Table4.XLSX]

## Sheet: CTC41.4 vs control
Table S4	List of genes downregulated in platelets after indirect co-culture with CTC-MCC-41.4 cells vs control
Ensemble ID	Gene_Symbol	Function	logFC	logCPM	F	P-Value	FDR	Chromosome	Start	End	Strand
ENSG00000235881	AC114776.1	lncRNA	-1.0088	5.09204	9.20549	0.0173394	0.999485	2	110709574	110716595	-
ENSG00000151470	C4orf33	protein_coding	-1.01597	4.82804	8.45226	0.0209184	0.999485	4	129093316	129116640	+
ENSG00000236532	LINC01695	lncRNA	-1.01765	5.05529	6.71017	0.0336556	0.999485	21	28116093	28228667	-
ENSG00000285616	AC114977.2	lncRNA	-1.018	4.82793	5.68358	0.0460376	0.999485	5	40474907	40490430	-
ENSG00000172671	ZFAND4	protein_coding	-1.01849	5.37635	7.68964	0.0255617	0.999485	10	45615499	45672780	-
ENSG00000116141	MARK1	protein_coding	-1.02603	5.78928	10.952	0.0116091	0.999485	1	220528135	220664461	+
ENSG00000260314	MRC1	protein_coding	-1.03187	4.70953	6.33351	0.0376339	0.999485	10	17809347	17911164	+
ENSG00000198890	PRMT6	protein_coding	-1.03333	5.1081	9.7797	0.0151222	0.999485	1	107056673	107067636	+
ENSG00000186684	CYP27C1	protein_coding	-1.03666	4.19985	5.43966	0.0498098	0.999485	2	127183831	127220313	-
ENSG00000224939	LINC00184	lncRNA	-1.03944	4.20248	6.03632	0.0412079	0.999485	1	234629310	234634780	+
ENSG00000189229	AC069277.1	lncRNA	-1.05344	4.80158	7.30476	0.028408	0.999485	3	6490459	6736750	+
ENSG00000150471	ADGRL3	protein_coding	-1.0603	5.43519	5.7441	0.045159	0.999485	4	61201257	62078335	+
ENSG00000253284	AC092828.1	lncRNA	-1.06722	4.65025	6.32669	0.0377113	0.999485	12	19147073	19154659	+
ENSG00000119401	TRIM32	protein_coding	-1.06834	4.40122	6.90004	0.0318542	0.999485	9	116687304	116701300	+
ENSG00000124557	BTN1A1	protein_coding	-1.06888	3.87596	5.50329	0.0487885	0.999485	6	26501220	26510422	+
ENSG00000164185	ZNF474	protein_coding	-1.07149	4.14601	5.52279	0.0484809	0.999485	5	122129545	122153569	+
ENSG00000204920	ZNF155	protein_coding	-1.07688	4.06359	6.14152	0.0398948	0.999485	19	43967861	43998326	+
ENSG00000232591	LINC02642	lncRNA	-1.08697	4.34433	7.33373	0.0281801	0.999485	10	7444339	7472040	-
ENSG00000285755	AC132153.1	lncRNA	-1.08982	4.54442	5.74923	0.0450856	0.999485	2	57289647	57380132	-
ENSG00000139734	DIAPH3	protein_coding	-1.09144	5.10386	6.04722	0.0410694	0.999485	13	59665582	60163928	-
ENSG00000151881	TMEM267	protein_coding	-1.09186	4.69283	5.81251	0.0441917	0.999485	5	43444251	43483893	-
ENSG00000264956	AC138761.1	lncRNA	-1.09461	4.97417	8.1429	0.0226602	0.999485	17	22266394	22288301	+
ENSG00000206053	JPT2	protein_coding	-1.09856	4.16272	6.87737	0.0320626	0.999485	16	1678255	1702280	+
ENSG00000169067	ACTBL2	protein_coding	-1.1104	4.20954	7.06633	0.0303768	0.999485	5	57480017	57482811	-
ENSG00000186272	ZNF17	protein_coding	-1.11245	4.2883	6.61485	0.0346092	0.999485	19	57411160	57421934	+
ENSG00000287937	AC079753.2	lncRNA	-1.11549	3.95479	5.81486	0.0441591	0.999485	2	112817075	112824457	-
ENSG00000184574	LPAR5	protein_coding	-1.11892	4.84573	10.2113	0.0136889	0.999485	12	6618834	6635960	-
ENSG00000249963	EEF1A1P20	processed_pseudogene	-1.11926	4.3308	6.10196	0.0403822	0.999485	5	99996546	99997932	+
ENSG00000109458	GAB1	protein_coding	-1.12241	5.10495	11.5108	0.0103003	0.999485	4	143336761	143474568	+
ENSG00000112232	KHDRBS2	protein_coding	-1.12455	3.86038	5.53506	0.0482887	0.999485	6	61679960	62286225	-
ENSG00000139971	ARMH4	protein_coding	-1.13089	4.85203	5.86095	0.043523	0.999485	14	57999734	58298139	-
ENSG00000251435	C1GALT1P2	processed_pseudogene	-1.1313	4.01078	5.79013	0.0445052	0.999485	5	56192529	56193633	+
ENSG00000164162	ANAPC10	protein_coding	-1.13391	3.64879	5.46813	0.0493496	0.999485	4	144831907	145098541	-
ENSG00000198092	TMPRSS11F	protein_coding	-1.14397	4.23065	6.40509	0.0368332	0.999485	4	68053197	68129869	-
ENSG00000284612	AL591543.1	lncRNA	-1.1441	4.38169	8.13906	0.022683	0.999485	9	38650214	38662717	+
ENSG00000163746	PLSCR2	protein_coding	-1.14446	4.30819	6.64608	0.034293	0.999485	3	146391420	146495991	-
ENSG00000285749	AC097636.1	protein_coding	-1.14446	3.71355	5.70076	0.0457859	0.999485	3	51798802	51833389	+
ENSG00000269293	ZSCAN16-AS1	lncRNA	-1.14819	4.27343	5.59617	0.0473457	0.999485	6	28015121	28137293	-
ENSG00000179163	FUCA1	protein_coding	-1.14915	4.96502	6.42282	0.0366382	0.999485	1	23845076	23868290	-
ENSG00000184698	OR51M1	protein_coding	-1.15458	4.55854	8.47117	0.0208176	0.999485	11	5383811	5393263	+
ENSG00000133773	CCDC59	protein_coding	-1.16925	4.36323	9.02869	0.0181045	0.999485	12	82223680	82358805	-
ENSG00000176136	MC5R	protein_coding	-1.1695	3.72927	6.21614	0.0389958	0.999485	18	13824148	13827323	+
ENSG00000119630	PGF	protein_coding	-1.17006	4.53432	7.46957	0.0271419	0.999485	14	74941833	74955626	-
ENSG00000258903	AL390816.2	lncRNA	-1.17796	4.13026	5.78565	0.0445683	0.999485	14	62103121	62117175	-
ENSG00000169224	GCSAML	protein_coding	-1.17859	4.60588	8.5938	0.0201785	0.999485	1	247507057	247577690	+
ENSG00000167117	ANKRD40CL	protein_coding	-1.18018	3.89798	6.54281	0.0353531	0.999485	17	50761028	50767557	-
ENSG00000233061	TTLL7-IT1	lncRNA	-1.18035	4.44065	7.7567	0.0251036	0.999485	1	83979117	83984300	-
ENSG00000257761	AC078860.2	lncRNA	-1.18247	4.78298	11.3337	0.0106939	0.999485	12	71587641	71594404	-
ENSG00000260062	GOLGA2P11	transcribed_unprocessed_pseudogene	-1.18283	4.13262	7.06467	0.0303911	0.999485	15	62253729	62270680	-
ENSG00000279082	LINC01727	lncRNA	-1.18562	4.13444	6.85174	0.0323005	0.999485	20	21569975	21666621	+
ENSG00000121807	CCR2	protein_coding	-1.19038	5.23401	6.85829	0.0322394	0.999485	3	46353743	46360940	+
ENSG00000267337	LINC01478	lncRNA	-1.19052	4.09488	7.4016	0.0276552	0.999485	18	44280767	44579953	-
ENSG00000121552	CSTA	protein_coding	-1.19586	3.95872	7.24884	0.0288548	0.999485	3	122325247	122341969	+
ENSG00000205786	LINC01531	lncRNA	-1.19602	3.80162	5.85797	0.0435638	0.999485	19	35399510	35419385	+
ENSG00000258332	LINC02394	lncRNA	-1.19742	3.68908	6.17672	0.0394675	0.999485	12	74039023	74049981	+
ENSG00000188916	INSYN2A	protein_coding	-1.1982	4.49014	6.94288	0.0314649	0.999485	10	127135425	127196591	-
ENSG00000231824	AKAIN1	protein_coding	-1.20357	4.10215	5.71304	0.0456071	0.999485	18	5142910	5197503	-
ENSG00000134762	DSC3	protein_coding	-1.20389	3.96217	6.39732	0.036919	0.999485	18	30989364	31042815	-
ENSG00000260788	AC009063.2	lncRNA	-1.20733	3.965	6.59553	0.0348068	0.999485	16	83720401	83772974	-
ENSG00000164976	MYORG	protein_coding	-1.20761	4.01596	5.84774	0.0437041	0.999485	9	34366665	34376898	-
ENSG00000168556	ING2	protein_coding	-1.20844	4.59291	9.77922	0.0151238	0.999485	4	183505057	183512429	+
ENSG00000077063	CTTNBP2	protein_coding	-1.21019	4.19354	7.30967	0.0283693	0.999485	7	117710650	117874139	-
ENSG00000226235	LEMD1-AS1	lncRNA	-1.21511	3.5112	5.70928	0.0456618	0.999485	1	205373251	205387440	+
ENSG00000236922	LINC01378	lncRNA	-1.21792	4.15685	6.01662	0.0414599	0.999485	4	117406165	117691188	+
ENSG00000287475	AL844892.2	lncRNA	-1.22797	4.47268	8.96382	0.018396	0.999485	10	86395186	86400943	-
ENSG00000071991	CDH19	protein_coding	-1.2344	3.98311	7.6684	0.0257089	0.999485	18	66501082	66604138	-
ENSG00000254427	LINC02696	lncRNA	-1.2479	4.26049	9.11297	0.0177345	0.999485	11	45355370	45367490	+
ENSG00000240097	AC104164.2	processed_pseudogene	-1.27168	3.54801	5.63486	0.0467607	0.999485	3	60616821	60618079	+
ENSG00000130508	PXDN	protein_coding	-1.27902	4.92939	13.9558	0.00636065	0.999485	2	1631886	1744852	-
ENSG00000228799	LINC01939	lncRNA	-1.28537	3.91536	7.50742	0.0268614	0.999485	2	899461	905539	-
ENSG00000137968	SLC44A5	protein_coding	-1.28767	3.96741	6.29872	0.0380311	0.999485	1	75202130	75611116	-
ENSG00000227082	LINC02798	lncRNA	-1.28777	3.80629	5.96985	0.0420663	0.999485	1	121396753	121463508	+
ENSG00000286488	AC103858.3	lncRNA	-1.29213	4.24927	7.85269	0.024466	0.999485	15	81315805	81321258	+
ENSG00000233967	AL359715.1	lncRNA	-1.29282	3.91915	5.54992	0.0480572	0.999485	6	80441294	80466674	+
ENSG00000226636	AC006020.1	processed_pseudogene	-1.29909	3.42359	5.59316	0.0473915	0.999485	7	122159299	122162243	+
ENSG00000287245	AP001981.2	lncRNA	-1.30599	4.17267	7.53171	0.0266834	0.999485	11	109946580	109975996	+
ENSG00000171368	TPPP	protein_coding	-1.31326	3.27363	5.48658	0.0490541	0.999485	5	659861	693352	-
ENSG00000138650	PCDH10	protein_coding	-1.32696	3.83203	5.82655	0.0439966	0.999485	4	133149293	133208606	+
ENSG00000287455	AC092793.1	lncRNA	-1.33145	3.83611	8.2336	0.0221309	0.999485	12	17066367	17075631	+
ENSG00000243701	DUBR	lncRNA	-1.33779	4.86193	8.48924	0.0207218	0.999485	3	107220743	107348464	+
ENSG00000250961	AC025470.2	lncRNA	-1.34495	3.37549	6.09082	0.0405209	0.999485	5	57395059	57534504	+
ENSG00000158445	KCNB1	protein_coding	-1.34905	4.86703	8.22847	0.0221604	0.999485	20	49293393	49484297	-
ENSG00000188730	VWC2	protein_coding	-1.35673	4.15919	5.96041	0.0421901	0.999485	7	49773637	49921950	+
ENSG00000286599	AC110611.1	lncRNA	-1.36046	4.56213	6.04069	0.0411523	0.999485	4	55889742	55903177	-
ENSG00000250420	AACSP1	transcribed_unprocessed_pseudogene	-1.36052	3.67307	6.83684	0.0324397	0.999485	5	178764860	178818435	-
ENSG00000153923	CLCA3P	transcribed_unprocessed_pseudogene	-1.37589	4.12623	7.79817	0.0248255	0.999485	1	86634272	86655376	+
ENSG00000261076	AC016396.2	lncRNA	-1.38523	3.48076	6.03818	0.0411842	0.999485	10	58325613	58327030	-
ENSG00000166886	NAB2	protein_coding	-1.38874	3.55676	6.39788	0.0369129	0.999485	12	57089042	57095476	+
ENSG00000211445	GPX3	protein_coding	-1.3896	3.93102	6.94269	0.0314666	0.999485	5	151020437	151028992	+
ENSG00000169851	PCDH7	protein_coding	-1.39511	3.4856	6.30511	0.0379577	0.999485	4	30720414	31146805	+
ENSG00000286269	AC092661.1	lncRNA	-1.39677	3.98942	6.98341	0.0311023	0.999485	4	117648831	117657312	-
ENSG00000000971	CFH	protein_coding	-1.40144	5.18368	8.94941	0.0184616	0.999485	1	196652042	196747504	+
ENSG00000258144	LINC02406	lncRNA	-1.40163	3.9926	6.92033	0.031669	0.999485	12	39087346	39145482	-
ENSG00000124608	AARS2	protein_coding	-1.40947	3.2503	5.98142	0.0419153	0.999485	6	44298730	44313347	-
ENSG00000179577	AP003471.1	lncRNA	-1.41876	3.42578	6.47983	0.0360202	0.999485	8	104419511	104421500	-
ENSG00000254811	AP002001.1	transcribed_unprocessed_pseudogene	-1.42299	3.50406	6.67536	0.0339999	0.999485	11	106250018	106264905	+
ENSG00000233208	LINC00642	lncRNA	-1.42397	3.65062	7.44232	0.0273463	0.999485	14	90453570	90490763	+
ENSG00000177511	ST8SIA3	protein_coding	-1.42496	3.84264	6.48544	0.0359602	0.999485	18	57352556	57371731	+
ENSG00000156689	GLYATL2	protein_coding	-1.43543	4.07162	8.41894	0.0210976	0.999485	11	58834064	58904215	-
ENSG00000286899	AL139286.2	lncRNA	-1.44135	3.51611	6.12139	0.0401418	0.999485	1	35908979	35910872	-
ENSG00000141255	SPATA22	protein_coding	-1.44279	3.27047	5.84126	0.0437932	0.999485	17	3440018	3513852	-
ENSG00000255388	LINC02741	lncRNA	-1.45211	4.1312	10.3615	0.013231	0.999485	11	41518894	41714492	-
ENSG00000277112	ANKRD20A21P	transcribed_unprocessed_pseudogene	-1.45524	4.4032	13.0156	0.00759986	0.999485	20	30656032	30723932	-
ENSG00000260838	AC022893.2	lncRNA	-1.45735	4.03075	6.53097	0.0354774	0.999485	8	72947149	72950445	+
ENSG00000031081	ARHGAP31	protein_coding	-1.45784	4.48428	10.4765	0.0128936	0.999485	3	119294382	119420714	+
ENSG00000173253	DMRT2	protein_coding	-1.46215	3.86568	6.27605	0.0382929	0.999485	9	1049857	1057552	+
ENSG00000139547	RDH16	protein_coding	-1.46309	4.40858	8.73082	0.0194938	0.999485	12	56951430	56959374	-
ENSG00000178695	KCTD12	protein_coding	-1.48562	3.88335	5.76696	0.0448329	0.999485	13	76880174	76886405	-
ENSG00000254181	SLC25A51P3	processed_pseudogene	-1.49995	3.63294	5.99639	0.0417208	0.999485	8	80594814	80595703	-
ENSG00000219387	ATF1P1	processed_pseudogene	-1.50175	3.11804	6.04948	0.0410407	0.999485	6	92887250	92888581	-
ENSG00000259378	DCAF13P3	processed_pseudogene	-1.51497	3.6414	9.10084	0.0177871	0.999485	15	50944662	50945996	+
ENSG00000251389	YTHDF1P1	processed_pseudogene	-1.51698	4.01969	11.4372	0.0104616	0.999485	5	97368775	97370421	+
ENSG00000233642	GPR158-AS1	lncRNA	-1.51742	3.49019	6.90756	0.0317854	0.999485	10	25158071	25176276	-
ENSG00000286641	AC108073.3	lncRNA	-1.51793	3.56893	7.5993	0.0261957	0.999485	4	187942163	187963345	-
ENSG00000240489	SETP14	processed_pseudogene	-1.52826	3.23556	6.28527	0.0381861	0.999485	3	155987303	155988176	+
ENSG00000188992	LIPI	protein_coding	-1.5322	3.13712	5.57696	0.0476395	0.999485	21	14108812	14210955	-
ENSG00000221882	OR3A2	protein_coding	-1.5384	4.09027	9.03372	0.0180821	0.999485	17	3276941	3386317	-
ENSG00000173597	SULT1B1	protein_coding	-1.54738	3.51126	8.16964	0.0225025	0.999485	4	69721166	69787961	-
ENSG00000284376	AC092017.3	lncRNA	-1.5474	3.80103	7.48766	0.0270074	0.999485	1	211108444	211207138	-
ENSG00000259959	AC107068.1	lncRNA	-1.55237	4.73287	8.31179	0.0216873	0.999485	4	47840121	47844339	-
ENSG00000214491	SEC14L6	protein_coding	-1.56589	3.05261	5.88299	0.0432231	0.999485	22	30522798	30546682	-
ENSG00000140835	CHST4	protein_coding	-1.57182	3.16473	5.96423	0.0421399	0.999485	16	71525232	71538748	+
ENSG00000180914	OXTR	protein_coding	-1.58462	3.53622	6.90147	0.031841	0.999485	3	8750380	8769628	-
ENSG00000166821	PEX11A	protein_coding	-1.5865	3.45681	7.79685	0.0248344	0.999485	15	89677763	89690783	-
ENSG00000249490	LINC02146	lncRNA	-1.59333	3.1807	6.46595	0.0361695	0.999485	5	20606709	20616441	-
ENSG00000211695	TRGV9	TR_V_gene	-1.6045	3.1881	7.24926	0.0288514	0.999485	7	38317016	38318861	-
ENSG00000125962	ARMCX5	protein_coding	-1.60992	3.08316	6.04126	0.041145	0.999485	X	102599167	102604159	+
ENSG00000230651	RGPD4-AS1	lncRNA	-1.61589	3.38707	6.65723	0.034181	0.999485	2	107823062	107826891	-
ENSG00000169715	MT1E	protein_coding	-1.62063	3.56049	6.49604	0.0358471	0.999485	16	56625474	56627112	+
ENSG00000269516	CYP4F23P	transcribed_unprocessed_pseudogene	-1.6292	3.39926	8.0522	0.0232057	0.999485	19	15564073	15584709	+
ENSG00000129474	AJUBA	protein_coding	-1.66557	3.42437	8.69888	0.0196507	0.999485	14	22971176	22982551	-
ENSG00000271602	KRT8P49	processed_pseudogene	-1.68388	3.52484	9.75917	0.015195	0.999485	11	4722739	4724171	-
ENSG00000261826	AC121333.1	lncRNA	-1.70305	3.02772	6.08299	0.0406187	0.999485	3	140865074	140867783	-
ENSG00000279083	AL160274.1	TEC	-1.72147	3.54997	10.5701	0.0126272	0.999485	9	35360539	35362054	-
ENSG00000250442	EIF3KP3	processed_pseudogene	-1.73131	3.55641	7.4874	0.0270093	0.999485	4	116043406	116044045	-
ENSG00000251139	AC084871.1	lncRNA	-1.73564	3.37971	8.15844	0.0225684	0.999485	4	184813618	184821300	+
ENSG00000271395	LINC02336	lncRNA	-1.73589	3.16973	7.3288	0.0282187	0.999485	13	89402397	89818453	+
ENSG00000220695	Z86062.1	processed_pseudogene	-1.73835	3.28178	6.32811	0.0376952	0.999485	6	100530275	100531052	+
ENSG00000258279	LINC00592	lncRNA	-1.73909	2.92739	6.30275	0.0379848	0.999485	12	52164114	52223813	+
ENSG00000287525	AL627308.3	lncRNA	-1.75172	3.06231	7.69878	0.0254986	0.999485	1	227280448	227281967	+
ENSG00000173275	ZNF449	protein_coding	-1.77183	3.66691	6.83113	0.0324933	0.999485	X	135344795	135363413	+
ENSG00000258711	AL358334.2	lncRNA	-1.77817	2.81131	6.12913	0.0400467	0.999485	14	50956258	50962002	-
ENSG00000198585	NUDT16	protein_coding	-1.79184	4.26962	7.15191	0.0296506	0.999485	3	131381670	131388830	+
ENSG00000233359	AC114485.1	lncRNA	-1.79307	2.96419	5.44495	0.0497239	0.999485	1	102199738	102389630	-
ENSG00000259150	LINC00929	lncRNA	-1.80328	2.82915	5.52057	0.0485158	0.999485	15	26115725	26134001	+
ENSG00000267691	SHC1P2	processed_pseudogene	-1.82417	3.33884	9.12373	0.017688	0.999485	17	44228759	44230228	-
ENSG00000180708	OR10K2	protein_coding	-1.82726	3.53772	10.9324	0.0116588	0.999485	1	158418209	158426237	-
ENSG00000251487	AC106744.2	lncRNA	-1.83634	3.12078	8.73559	0.0194705	0.999485	5	19035196	19038799	-
ENSG00000166342	NETO1	protein_coding	-1.849	3.00052	8.08213	0.0230239	0.999485	18	72742313	72868146	-
ENSG00000099399	MAGEB2	protein_coding	-1.8526	2.86317	6.02536	0.0413479	0.999485	X	30215562	30220089	+
ENSG00000286465	AC068408.2	lncRNA	-1.85803	2.70727	5.53189	0.0483383	0.999485	18	27454465	27469673	+
ENSG00000158008	EXTL1	protein_coding	-1.86776	3.36987	9.63655	0.0156394	0.999485	1	26019883	26036464	+
ENSG00000182983	ZNF662	protein_coding	-1.87648	3.01913	7.83433	0.0245864	0.999485	3	42906141	42919334	+
ENSG00000286896	AC112236.3	lncRNA	-1.90109	3.91543	8.49491	0.0206919	0.999485	4	139568572	139580143	+
ENSG00000178591	DEFB125	protein_coding	-1.92731	2.75464	5.92816	0.0426165	0.999485	20	87249	97094	+
ENSG00000287693	AC091691.3	lncRNA	-1.9634	3.32958	9.955	0.0145181	0.999485	18	71137828	71208366	+
ENSG00000105967	TFEC	protein_coding	-1.96604	3.21348	5.54533	0.0481285	0.999485	7	115935147	116159896	-
ENSG00000258743	LINC02301	lncRNA	-1.97158	3.72883	7.51881	0.0267777	0.999485	14	82642604	82746664	+
ENSG00000274331	AL355974.1	lncRNA	-2.00552	3.11011	7.46456	0.0271793	0.999485	13	109984857	109986565	-
ENSG00000246100	LINC00900	lncRNA	-2.01593	2.81433	7.49092	0.0269832	0.999485	11	115753888	115760646	-
ENSG00000203663	OR2L2	protein_coding	-2.0205	3.24915	6.11742	0.0401909	0.999485	1	248030069	248042305	+
ENSG00000257548	AC078929.1	lncRNA	-2.04574	2.65472	6.56352	0.0351371	0.999485	12	107093297	107123314	+
ENSG00000250863	AC114757.1	lncRNA	-2.07173	2.85296	6.10017	0.0404045	0.999485	4	43972920	44025516	-
ENSG00000255096	OR5B10P	unprocessed_pseudogene	-2.07698	2.67775	7.49348	0.0269643	0.999485	11	58348988	58349630	-
ENSG00000261098	AP000766.1	lncRNA	-2.07967	3.41355	12.8193	0.00789634	0.999485	11	107312131	107316271	-
ENSG00000144120	TMEM177	protein_coding	-2.10654	2.70057	5.74952	0.0450814	0.999485	2	119679166	119686507	+
ENSG00000237557	YWHABP1	processed_pseudogene	-2.11731	2.70372	5.98186	0.0419095	0.999485	9	38643041	38643768	+
ENSG00000235594	AL139824.2	processed_pseudogene	-2.12101	2.88976	7.00389	0.030921	0.999485	20	56267871	56269231	+
ENSG00000276963	AL353626.3	unprocessed_pseudogene	-2.12417	2.70767	5.86415	0.0434792	0.999485	9	40755406	40767875	-
ENSG00000287846	AP001001.2	processed_pseudogene	-2.15607	2.5255	5.83798	0.0438385	0.999485	11	106106397	106107356	-
ENSG00000286174	AL596330.1	lncRNA	-2.19049	3.0971	6.96848	0.0312352	0.999485	1	224703271	224712849	-
ENSG00000173610	UGT2A1	protein_coding	-2.19453	2.75777	8.01803	0.0234156	0.999485	4	69588416	69653249	-
ENSG00000237916	RPL37P12	processed_pseudogene	-2.20437	2.55761	6.91233	0.0317418	0.999485	2	109552535	109552846	+
ENSG00000204283	LINC01973	lncRNA	-2.2141	2.774	8.90031	0.0186873	0.999485	17	77877329	77884119	-
ENSG00000138061	CYP1B1	protein_coding	-2.22415	6.60518	9.88885	0.0147424	0.999485	2	38066972	38109902	-
ENSG00000106178	CCL24	protein_coding	-2.22749	5.28586	12.4124	0.00855929	0.999485	7	75810824	75823356	-
ENSG00000244289	RPS3AP35	processed_pseudogene	-2.2483	2.98066	10.7834	0.0120453	0.999485	8	12628475	12629256	-
ENSG00000173261	PLAC8L1	protein_coding	-2.25416	2.8009	9.04653	0.0180254	0.999485	5	146084312	146105577	-
ENSG00000228687	AL035407.2	unprocessed_pseudogene	-2.37182	2.67283	9.0127	0.0181758	0.999485	1	192796532	192797205	+
ENSG00000279032	AL079305.1	TEC	-2.3899	2.68718	6.69512	0.0338038	0.999485	14	30370107	30373115	+
ENSG00000286254	AC091889.1	lncRNA	-2.4338	2.46746	7.20416	0.0292182	0.999485	5	7226155	7229357	-
ENSG00000185149	NPY2R	protein_coding	-2.49253	3.16005	15.2935	0.00500636	0.999485	4	155208635	155217078	+
ENSG00000232915	RNF14P1	processed_pseudogene	-2.51981	2.77651	5.65458	0.0464663	0.999485	2	138412065	138413318	-
ENSG00000232772	MTND4P22	processed_pseudogene	-2.53842	3.00516	6.28273	0.0382155	0.999485	2	143096838	143098007	-
ENSG00000272046	AL445647.1	lncRNA	-2.60513	2.84031	6.46346	0.0361964	0.999485	13	87807633	87811232	-
ENSG00000253915	MAPRE1P1	processed_pseudogene	-2.65583	2.87974	10.0346	0.0142539	0.999485	8	135625184	135625981	-
ENSG00000132768	DPH2	protein_coding	-2.7188	3.33435	13.7533	0.0066045	0.999485	1	43969999	43973369	+
ENSG00000134216	CHIA	protein_coding	-2.77235	2.70863	10.0068	0.0143456	0.999485	1	111290850	111320566	+
ENSG00000260832	AC125793.1	lncRNA	-2.77385	2.39258	8.25733	0.0219951	0.999485	16	82953229	82990298	-
ENSG00000229816	DDX50P1	processed_pseudogene	-2.77518	2.39236	5.6987	0.0458161	0.999485	2	32201599	32203999	+
ENSG00000270460	AC106900.1	lncRNA	-2.78492	2.39864	9.03693	0.0180679	0.999485	2	173811075	173811392	+
ENSG00000238004	AC009227.2	lncRNA	-2.86651	2.45751	9.69631	0.0154207	0.999485	2	154459856	154460820	+
ENSG00000236257	EI24P2	processed_pseudogene	-2.93968	2.83242	13.0615	0.00753257	0.999485	1	158454197	158455273	+
ENSG00000267620	AC090771.1	processed_pseudogene	-2.97588	2.53743	6.40497	0.0368345	0.999485	18	60196554	60198172	+
ENSG00000286610	AL356433.1	lncRNA	-3.13455	2.65382	12.9117	0.00775501	0.999485	10	3397504	3400180	+
ENSG00000278195	SSTR3	protein_coding	-3.22744	2.28914	7.49473	0.0269551	0.999485	22	37204236	37212477	-
ENSG00000255075	CENPUP1	processed_pseudogene	-3.3032	2.78097	16.0408	0.00440789	0.999485	11	13756026	13757560	+
ENSG00000287595	AC097369.2	lncRNA	-3.37108	2.39167	8.76041	0.0193498	0.999485	3	72738917	72740525	+
ENSG00000179941	BBS10	protein_coding	-3.73734	2.66896	11.4895	0.0103468	0.999485	12	76344473	76348415	-
ENSG00000224520	KRT8P45	processed_pseudogene	-3.93953	2.82871	10.6128	0.0125079	0.999485	1	157073256	157074703	+
ENSG00000120327	PCDHB14	protein_coding	-4.05241	2.21192	10.6835	0.0123134	0.999485	5	141223342	141227759	+
ENSG00000241829	RPL21P54	processed_pseudogene	-4.3957	2.47079	13.9073	0.006418	0.999485	5	34883056	34883520	+
