# Supplementary material for: In vitro cross-talk between metastasis-competent circulating tumor cells and platelets in colon cancer: a malicious association during the harsh journey in the blood
Source: Front Cell Dev Biol. 2023 Aug 2;11:1209846. doi: 10.3389/fcell.2023.1209846 (PMC10433913; doi:10.3389/fcell.2023.1209846)
Supplement: Supplementary file 7 [file Table1.XLSX]

## Sheet: CTC41 vs control
Table S1	List of genes upregulated in platelets after indirect co-culture with CTC-MCC-41 cells
Ensemble ID	Gene_Symbol	Function	logFC	logCPM	F	P-Value	FDR	Chromosome	Start	End	Strand
ENSG00000129538	RNASE1	protein_coding	3.99634	5.74897	9.37988	0.0169659	0.999995	14	20801227	20802855	-
ENSG00000148344	PTGES	protein_coding	3.92026	4.7317	33.5865	0.000535751	0.999995	9	129738330	129753042	-
ENSG00000279395	OR5L1	protein_coding	3.59445	2.4412	8.19698	0.0227396	0.999995	11	55811366	55812476	+
ENSG00000270903	HNRNPA3P9	processed_pseudogene	3.50916	2.4013	7.31485	0.0287722	0.999995	11	32591792	32592771	-
ENSG00000254614	AP003068.2	lncRNA	3.36923	5.55587	11.4683	0.0106558	0.999995	11	65177605	65181834	-
ENSG00000198959	TGM2	protein_coding	3.1336	6.77881	13.5804	0.00702567	0.999995	20	38127384	38166578	-
ENSG00000261610	AP000265.1	lncRNA	2.97591	2.79301	12.5278	0.00859506	0.999995	21	32259803	32261585	-
ENSG00000165804	ZNF219	protein_coding	2.93184	3.13925	11.4452	0.0107074	0.999995	14	21090076	21104722	-
ENSG00000279841	AC092135.3	TEC	2.89983	3.59599	10.4509	0.0132658	0.999995	16	81630192	81632038	+
ENSG00000161911	TREML1	protein_coding	2.83463	6.48796	8.46888	0.0212131	0.999995	6	41149341	41154337	-
ENSG00000279616	AL096817.1	TEC	2.80175	3.3215	6.40601	0.0373195	0.999995	6	87356830	87358605	+
ENSG00000088543	C3orf18	protein_coding	2.6224	3.40117	11.417	0.0107707	0.999995	3	50558024	50571027	-
ENSG00000269446	AC006967.3	lncRNA	2.50467	3.30699	14.9313	0.00550774	0.999995	7	157109979	157111072	+
ENSG00000242747	AC090515.1	processed_pseudogene	2.40028	2.85911	8.22093	0.0225996	0.999995	15	58869658	58870134	+
ENSG00000186082	KRT18P14	processed_pseudogene	2.39064	3.76937	5.64792	0.0471082	0.999995	11	35860248	35861498	-
ENSG00000169704	GP9	protein_coding	2.28714	5.28757	9.41177	0.0168379	0.999995	3	129060778	129062406	+
ENSG00000205745	AC083864.1	lncRNA	2.2389	3.57085	14.0443	0.00645036	0.999995	7	36079083	36085736	+
ENSG00000234817	ECI2-DT	lncRNA	2.23215	2.73564	6.69766	0.034258	0.999995	6	4136071	4157385	+
ENSG00000263716	SLC25A51P2	processed_pseudogene	2.15193	2.68611	5.70888	0.0462066	0.999995	18	7134930	7135819	+
ENSG00000268575	AL031282.2	lncRNA	2.13417	3.82828	9.56334	0.0162461	0.999995	1	1702735	1737688	-
ENSG00000188229	TUBB4B	protein_coding	2.10483	4.7604	8.81989	0.0194311	0.999995	9	137241286	137243707	+
ENSG00000205795	CYS1	protein_coding	2.08411	2.7843	6.02975	0.041811	0.999995	2	10056779	10080944	-
ENSG00000280441	FP236383.3	lncRNA	2.07475	3.49772	5.92974	0.0431209	0.999995	21	8380642	8454792	+
ENSG00000157933	SKI	protein_coding	2.06247	2.97362	6.86093	0.0326846	0.999995	1	2228318	2310213	+
ENSG00000102890	ELMO3	protein_coding	2.05371	2.87577	7.43064	0.0278718	0.999995	16	67199110	67204029	+
ENSG00000110436	SLC1A2	protein_coding	2.05278	8.07129	6.56631	0.0355952	0.999995	11	35251204	35420063	-
ENSG00000280326	AC067931.2	TEC	2.03658	3.50673	9.42185	0.0167977	0.999995	8	140591683	140593201	+
ENSG00000249502	AC006160.1	lncRNA	2.01901	2.85327	6.3734	0.0376835	0.999995	4	17586266	17614585	-
ENSG00000259659	AC009996.1	lncRNA	1.98485	3.45278	5.59377	0.0479282	0.999995	15	44557828	44559188	+
ENSG00000196741	LINC01560	lncRNA	1.97255	2.82525	6.65601	0.0346749	0.999995	X	47483570	47484823	+
ENSG00000277449	CEBPB-AS1	lncRNA	1.93746	3.97095	11.7432	0.0100655	0.999995	20	50184597	50191498	-
ENSG00000144476	ACKR3	protein_coding	1.92698	3.85295	5.62548	0.0474459	0.999995	2	236567786	236582354	+
ENSG00000186827	TNFRSF4	protein_coding	1.926	3.42781	9.75948	0.0155192	0.999995	1	1211339	1214153	-
ENSG00000273218	AC005776.2	lncRNA	1.91912	3.1773	8.49722	0.0210617	0.999995	19	15346067	15348417	-
ENSG00000163464	CXCR1	protein_coding	1.91403	3.15098	6.11386	0.040749	0.999995	2	218162840	218166962	-
ENSG00000260910	LINC00565	lncRNA	1.90838	3.05616	5.60928	0.0476915	0.999995	13	113923051	113928991	-
ENSG00000287658	AC109642.1	lncRNA	1.88362	2.87449	6.38144	0.0375933	0.999995	2	30343221	30348298	-
ENSG00000078804	TP53INP2	protein_coding	1.8829	2.75417	5.53065	0.0489077	0.999995	20	34704338	34713439	+
ENSG00000211662	IGLV3-21	IG_V_gene	1.87786	2.95319	6.26186	0.0389632	0.999995	22	22711688	22713203	+
ENSG00000112787	FBRSL1	protein_coding	1.87128	3.56951	7.91944	0.024446	0.999995	12	132489550	132585188	+
ENSG00000196787	H2AC11	protein_coding	1.86452	4.80315	7.32742	0.0286726	0.999995	6	27133041	27135291	+
ENSG00000237464	AL031663.2	lncRNA	1.84375	3.02109	5.9015	0.0435003	0.999995	20	45487612	45490248	+
ENSG00000171611	PTCRA	protein_coding	1.82719	4.66788	8.46678	0.0212244	0.999995	6	42915988	42925838	+
ENSG00000204979	MS4A13	protein_coding	1.81551	2.90943	5.54758	0.0486424	0.999995	11	60515391	60542721	+
ENSG00000022267	FHL1	protein_coding	1.81307	5.97393	6.68456	0.0343884	0.999995	X	136146701	136211359	+
ENSG00000161013	MGAT4B	protein_coding	1.80991	4.75861	6.12381	0.0406256	0.999995	5	179797596	179806952	-
ENSG00000147394	ZNF185	protein_coding	1.80516	6.00084	5.55715	0.0484933	0.999995	X	152914441	152973480	+
ENSG00000022567	SLC45A4	protein_coding	1.80151	3.32305	7.40837	0.0280421	0.999995	8	141207165	141308305	-
ENSG00000227914	AL136979.1	lncRNA	1.77358	4.24258	12.7768	0.00818652	0.999995	9	673477	685555	-
ENSG00000095397	WHRN	protein_coding	1.7672	3.74948	11.1836	0.0113145	0.999995	9	114402079	114505473	-
ENSG00000237870	AC073130.1	lncRNA	1.7504	3.217	8.19907	0.0227273	0.999995	7	116275605	116286734	-
ENSG00000287759	AL353151.2	lncRNA	1.74876	4.23123	7.67531	0.026085	0.999995	9	4741740	4759639	+
ENSG00000276569	AL138709.1	processed_pseudogene	1.73342	3.44351	5.48008	0.049711	0.999995	13	43179500	43181193	-
ENSG00000280047	AC091825.3	TEC	1.71724	3.95943	9.41054	0.0168428	0.999995	5	142165766	142168387	+
ENSG00000139546	TARBP2	protein_coding	1.68614	3.6112	6.95234	0.0318441	0.999995	12	53500920	53506431	+
ENSG00000177119	ANO6	protein_coding	1.68395	6.52464	5.7431	0.0457103	0.999995	12	45215986	45482280	+
ENSG00000259657	PIGHP1	processed_pseudogene	1.66571	3.07878	6.03583	0.041733	0.999995	15	59676756	59677321	+
ENSG00000213606	AKR1B10P1	processed_pseudogene	1.65545	3.44251	5.95344	0.0428057	0.999995	10	67750283	67751225	+
ENSG00000004468	CD38	protein_coding	1.6532	5.6403	11.3136	0.0110074	0.999995	4	15778274	15853232	+
ENSG00000141526	SLC16A3	protein_coding	1.64493	3.89404	7.14103	0.0301952	0.999995	17	82217933	82261129	+
ENSG00000229106	BTBD6P1	processed_pseudogene	1.62394	3.21552	6.75005	0.0337427	0.999995	1	23901470	23902737	-
ENSG00000197208	SLC22A4	protein_coding	1.61877	3.67574	5.5734	0.0482415	0.999995	5	132294393	132344190	+
ENSG00000099785	MARCHF2	protein_coding	1.6107	6.66691	5.92803	0.0431437	0.999995	19	8413269	8439017	+
ENSG00000127589	TUBBP1	transcribed_processed_pseudogene	1.59605	3.78241	5.72865	0.045919	0.999995	8	30351872	30353518	+
ENSG00000177575	CD163	protein_coding	1.5832	4.20341	8.04564	0.0236504	0.999995	12	7470810	7503893	-
ENSG00000284691	AC073111.3	protein_coding	1.5792	3.85411	9.5504	0.0162956	0.999995	7	150400701	150412470	+
ENSG00000197977	ELOVL2	protein_coding	1.5767	3.44195	7.70762	0.0258601	0.999995	6	10980758	11044305	-
ENSG00000101082	SLA2	protein_coding	1.56624	4.89689	16.1362	0.00449029	0.999995	20	36612317	36646196	-
ENSG00000167772	ANGPTL4	protein_coding	1.54742	3.79521	5.67731	0.0466708	0.999995	19	8363288	8374370	+
ENSG00000255757	AC087894.1	processed_pseudogene	1.54431	3.16238	6.10295	0.0408848	0.999995	12	127876998	127877516	-
ENSG00000225756	DBH-AS1	lncRNA	1.53981	3.58803	6.44854	0.0368518	0.999995	9	133654585	133657313	-
ENSG00000287313	AC016995.1	lncRNA	1.53262	4.1369	7.44094	0.0277935	0.999995	2	38408718	38412627	+
ENSG00000149090	PAMR1	protein_coding	1.52723	3.7669	6.59766	0.03527	0.999995	11	35431822	35530300	-
ENSG00000287454	AC008149.2	lncRNA	1.48803	4.69887	6.18536	0.0398733	0.999995	12	96229562	96235650	-
ENSG00000277443	MARCKS	protein_coding	1.48419	5.46974	9.79073	0.0154072	0.999995	6	113857344	113863475	+
ENSG00000143520	FLG2	protein_coding	1.47885	3.64804	8.21302	0.0226457	0.999995	1	152348734	152360006	-
ENSG00000147138	GPR174	protein_coding	1.46562	4.58715	14.1716	0.00630309	0.999995	X	79144687	79175318	+
ENSG00000283422	LINC02452	lncRNA	1.42734	4.11552	8.3757	0.021721	0.999995	12	96160691	96172126	-
ENSG00000244260	AC082651.4	lncRNA	1.42221	3.70344	6.25631	0.0390283	0.999995	2	9671874	9708413	+
ENSG00000231741	AL353743.3	processed_pseudogene	1.41409	3.50673	5.64696	0.0471226	0.999995	9	85934587	85936599	+
ENSG00000130731	METTL26	protein_coding	1.41135	5.20438	5.8886	0.0436751	0.999995	16	634426	636366	-
ENSG00000142784	WDTC1	protein_coding	1.39638	3.64292	7.42336	0.0279273	0.999995	1	27234631	27308636	+
ENSG00000205593	DENND6B	protein_coding	1.39073	4.04287	8.70417	0.0199967	0.999995	22	50309029	50327012	-
ENSG00000259820	AC083843.2	lncRNA	1.38834	3.59022	7.11402	0.0304244	0.999995	8	134792019	134798272	-
ENSG00000173264	GPR137	protein_coding	1.38649	3.67661	5.49831	0.0494194	0.999995	11	64270061	64289500	+
ENSG00000107872	FBXL15	protein_coding	1.37564	4.37077	6.59132	0.0353355	0.999995	10	102419188	102423136	+
ENSG00000099998	GGT5	protein_coding	1.36874	4.38878	7.90927	0.0245116	0.999995	22	24219653	24245108	-
ENSG00000071051	NCK2	protein_coding	1.36761	6.66014	6.82911	0.0329838	0.999995	2	105744911	105894274	+
ENSG00000107902	LHPP	protein_coding	1.35081	4.85156	8.3277	0.0219887	0.999995	10	124461822	124617888	+
ENSG00000219491	TPT1P8	transcribed_processed_pseudogene	1.34038	4.10079	6.43996	0.0369455	0.999995	8	36887455	36890576	+
ENSG00000197217	ENTPD4	protein_coding	1.33778	6.15222	9.24739	0.0175112	0.999995	8	23385782	23457695	-
ENSG00000072778	ACADVL	protein_coding	1.33457	7.48311	6.34736	0.0379773	0.999995	17	7217124	7225266	+
ENSG00000171208	NETO2	protein_coding	1.33348	3.94544	6.47724	0.0365403	0.999995	16	47077702	47143945	-
ENSG00000107815	TWNK	protein_coding	1.32106	4.26749	7.90028	0.0245698	0.999995	10	100987366	100994403	+
ENSG00000116151	MORN1	protein_coding	1.31874	4.57084	8.18866	0.0227885	0.999995	1	2321252	2391707	-
ENSG00000280274	AC009145.4	TEC	1.31628	3.92777	6.94077	0.0319489	0.999995	16	79016135	79017429	+
ENSG00000260852	FBXL19-AS1	lncRNA	1.31448	3.89095	5.87786	0.0438213	0.999995	16	30919318	30923269	-
ENSG00000110435	PDHX	protein_coding	1.30916	5.10005	9.8356	0.0152483	0.999995	11	34915828	35020591	+
ENSG00000287737	AC132872.5	lncRNA	1.30778	4.05701	6.32254	0.0382601	0.999995	17	82273747	82279645	+
ENSG00000144730	IL17RD	protein_coding	1.29468	5.19304	11.0725	0.0115856	0.999995	3	57089981	57170306	-
ENSG00000135144	DTX1	protein_coding	1.29076	4.00918	6.68167	0.0344173	0.999995	12	113056708	113098028	+
ENSG00000067182	TNFRSF1A	protein_coding	1.28061	5.2926	6.75847	0.0336608	0.999995	12	6328756	6342114	-
ENSG00000092096	SLC22A17	protein_coding	1.27377	3.96842	7.44342	0.0277746	0.999995	14	23346305	23352912	-
ENSG00000167969	ECI1	protein_coding	1.26597	4.47313	5.76262	0.0454303	0.999995	16	2239401	2252300	-
ENSG00000275830	AL390755.1	lncRNA	1.26249	4.0984	8.24316	0.0224706	0.999995	13	109988096	110129136	-
ENSG00000125848	FLRT3	protein_coding	1.26208	4.04783	5.9596	0.0427243	0.999995	20	14322984	14337614	-
ENSG00000054803	CBLN4	protein_coding	1.25937	4.00322	6.93117	0.0320362	0.999995	20	55997356	56005519	-
ENSG00000237746	ZNF101P1	processed_pseudogene	1.25365	3.50203	5.61014	0.0476785	0.999995	10	28338553	28340942	-
ENSG00000137700	SLC37A4	protein_coding	1.24751	3.77468	5.71379	0.046135	0.999995	11	119024113	119030906	-
ENSG00000235698	PA2G4P2	processed_pseudogene	1.23614	4.04186	5.79845	0.0449219	0.999995	20	12380055	12381255	+
ENSG00000172794	RAB37	protein_coding	1.23007	5.91951	5.62365	0.0474735	0.999995	17	74670577	74747335	+
ENSG00000237654	AP003025.1	lncRNA	1.22306	4.53203	7.13437	0.0302516	0.999995	11	131502734	131540867	-
ENSG00000056558	TRAF1	protein_coding	1.21445	4.50452	6.19399	0.0397693	0.999995	9	120902392	120929173	-
ENSG00000142173	COL6A2	protein_coding	1.20956	4.32933	7.65507	0.0262271	0.999995	21	46098111	46132848	+
ENSG00000183688	RFLNB	protein_coding	1.20751	5.35592	5.62938	0.047387	0.999995	17	439977	445939	-
ENSG00000103202	NME4	protein_coding	1.19762	4.54821	9.5632	0.0162466	0.999995	16	396724	410367	+
ENSG00000162496	DHRS3	protein_coding	1.19434	6.01148	8.87154	0.0191853	0.999995	1	12567909	12618210	-
ENSG00000184647	PRSS55	protein_coding	1.18961	4.42652	6.32691	0.0382102	0.999995	8	10525531	10554166	+
ENSG00000176868	AL358781.1	lncRNA	1.18208	5.13606	6.97258	0.0316618	0.999995	9	131497478	131500191	-
ENSG00000279175	AL033543.1	lncRNA	1.17558	4.7429	7.20081	0.0296959	0.999995	22	44102778	44116232	+
ENSG00000229474	PATL2	protein_coding	1.17341	4.75783	5.97388	0.0425363	0.999995	15	44665731	44711316	-
ENSG00000197457	STMN3	protein_coding	1.17175	4.52101	6.15067	0.0402951	0.999995	20	63639704	63657682	-
ENSG00000146834	MEPCE	protein_coding	1.16951	4.61379	5.81509	0.0446883	0.999995	7	100428789	100434118	+
ENSG00000140948	ZCCHC14	protein_coding	1.16774	4.21939	6.54982	0.0357678	0.999995	16	87406245	87493024	-
ENSG00000182022	CHST15	protein_coding	1.15439	5.76625	8.0002	0.023933	0.999995	10	124007667	124093598	-
ENSG00000112782	CLIC5	protein_coding	1.14538	4.77514	6.79148	0.0333422	0.999995	6	45880826	46080348	-
ENSG00000280356	AL021877.2	lncRNA	1.14039	4.82979	9.2728	0.0174049	0.999995	22	34641178	34651862	+
ENSG00000179577	AP003471.1	lncRNA	1.12495	4.57191	7.35483	0.0284571	0.999995	8	104419511	104421500	-
ENSG00000174292	TNK1	protein_coding	1.12156	4.33707	6.42811	0.0370755	0.999995	17	7380533	7389774	+
ENSG00000198792	TMEM184B	protein_coding	1.09757	4.85383	9.1466	0.0179412	0.999995	22	38219290	38273010	-
ENSG00000069188	SDK2	protein_coding	1.09593	5.02799	9.57665	0.0161954	0.999995	17	73334383	73644445	-
ENSG00000196169	KIF19	protein_coding	1.09439	4.14168	5.6155	0.047597	0.999995	17	74326209	74355820	+
ENSG00000230991	AC092625.1	lncRNA	1.09284	4.1139	5.76964	0.0453301	0.999995	2	154964307	154969101	-
ENSG00000160013	PTGIR	protein_coding	1.08544	4.52072	5.52827	0.0489451	0.999995	19	46620467	46625089	-
ENSG00000185920	PTCH1	protein_coding	1.07716	4.96147	8.66449	0.0201954	0.999995	9	95442979	95517057	-
ENSG00000167674	HDGFL2	protein_coding	1.06348	4.9495	8.82875	0.0193887	0.999995	19	4472296	4502208	+
ENSG00000203356	LINC01562	lncRNA	1.05289	4.65478	5.55901	0.0484645	0.999995	1	51195094	51235096	-
ENSG00000154319	FAM167A	protein_coding	1.05279	4.4839	5.97229	0.0425572	0.999995	8	11421475	11475908	-
ENSG00000158220	ESYT3	protein_coding	1.04779	4.97104	8.5769	0.0206432	0.999995	3	138434585	138481686	+
ENSG00000131069	ACSS2	protein_coding	1.04086	5.24642	7.40878	0.0280389	0.999995	20	34872145	34927962	+
ENSG00000142330	CAPN10	protein_coding	1.03692	4.45334	5.89614	0.0435728	0.999995	2	240586733	240617705	+
ENSG00000160712	IL6R	protein_coding	1.0129	6.18632	9.51125	0.0164464	0.999995	1	154405192	154469450	+
ENSG00000148218	ALAD	protein_coding	1.00393	5.57949	6.80959	0.0331691	0.999995	9	113386311	113401290	-
