# Supplementary material for: In vitro cross-talk between metastasis-competent circulating tumor cells and platelets in colon cancer: a malicious association during the harsh journey in the blood
Source: Front Cell Dev Biol. 2023 Aug 2;11:1209846. doi: 10.3389/fcell.2023.1209846 (PMC10433913; doi:10.3389/fcell.2023.1209846)
Supplement: Supplementary file 8 [file Table5.XLSX]

## Sheet: CTC41,5G vs control
Table S5	List of genes upregulated in platelets after indirect co-culture with CTC-MCC-41.5G cells vs control
Ensemble ID	Gene_Symbol	Function	logFC	logCPM	F	P-Value	FDR	Chromosome	Start	End	Strand
ENSG00000287535	AC009630.4	lncRNA	3.86509	4.77135	33.5743	0.000284799	0.99997	8	41566857	41568641	+
ENSG00000270903	HNRNPA3P9	processed_pseudogene	3.85066	2.687	12.8174	0.00615031	0.99997	11	32591792	32592771	-
ENSG00000260109	AC135628.1	unprocessed_pseudogene	3.65829	2.09791	9.61007	0.013069	0.99997	15	67985058	67986288	+
ENSG00000123689	G0S2	protein_coding	3.53659	4.45474	11.1564	0.00893673	0.99997	1	209675411	209676390	+
ENSG00000173110	HSPA6	protein_coding	3.09628	5.1926	21.1368	0.00137386	0.99997	1	161524539	161526894	+
ENSG00000148344	PTGES	protein_coding	3.03479	3.94885	21.1443	0.0013723	0.99997	9	129738330	129753042	-
ENSG00000165804	ZNF219	protein_coding	2.92249	3.12449	12.5796	0.00647557	0.99997	14	21090076	21104722	-
ENSG00000142409	ZNF787	protein_coding	2.90736	2.26661	6.8256	0.0286671	0.99997	19	56087365	56121295	-
ENSG00000129538	RNASE1	protein_coding	2.86005	4.72339	8.60905	0.0170456	0.99997	14	20801227	20802855	-
ENSG00000269954	AC022239.1	lncRNA	2.84185	2.23552	8.82564	0.0160703	0.99997	8	11552487	11564694	-
ENSG00000106077	ABHD11	protein_coding	2.76971	2.99659	17.732	0.0023867	0.99997	7	73736093	73738867	-
ENSG00000233601	NCOR1P3	unprocessed_pseudogene	2.68687	2.13396	7.55588	0.0229868	0.99997	7	57599793	57610104	+
ENSG00000250656	ST3GAL1P1	processed_pseudogene	2.56075	2.5001	9.35992	0.0139443	0.99997	4	67716374	67717388	-
ENSG00000261461	UBE2MP1	processed_pseudogene	2.55745	2.03414	6.73396	0.0294979	0.99997	16	35169691	35170241	-
ENSG00000232131	NCOA7-AS1	lncRNA	2.53226	2.66619	8.99444	0.0153577	0.99997	6	125797855	125818858	-
ENSG00000255225	OR8B6P	unprocessed_pseudogene	2.52612	2.95093	9.88239	0.012192	0.99997	11	124338782	124339662	-
ENSG00000244039	AC008040.2	processed_pseudogene	2.52547	2.66148	5.2226	0.0487797	0.99997	3	169931997	169933229	+
ENSG00000123358+A3:L60B1A3:L40A3:L81A3:L102B1A3:L40A3:L123B1A3:L40A3:L144BA3:L246	NR4A1	protein_coding	2.47403	4.69219	41.6485	0.000130091	0.99997	12	52022831	52059507	+
ENSG00000100583	SAMD15	protein_coding	2.45833	2.60895	9.33968	0.0140182	0.99997	14	77376688	77391497	+
ENSG00000228716	DHFR	protein_coding	2.26134	5.13832	7.51628	0.0232567	0.99997	5	80626225	80654983	-
ENSG00000073756	PTGS2	protein_coding	2.23466	4.23916	25.7103	0.000719866	0.99997	1	186671790	186680922	-
ENSG00000123999	INHA	protein_coding	2.15192	2.69277	8.50619	0.0175345	0.99997	2	219569161	219575711	+
ENSG00000145920	CPLX2	protein_coding	2.15076	2.70319	5.80272	0.0399129	0.99997	5	175796309	175884021	+
ENSG00000198959	TGM2	protein_coding	2.13758	5.9187	9.06932	0.0150542	0.99997	20	38127384	38166578	-
ENSG00000286996	AC099332.2	lncRNA	2.13602	2.38282	6.8685	0.0282881	0.99997	3	39420643	39424870	+
ENSG00000243986	ENO1P3	processed_pseudogene	2.13081	3.12322	10.1836	0.0113051	0.99997	3	124862093	124863317	-
ENSG00000249502	AC006160.1	lncRNA	2.08848	2.8985	9.26156	0.0143082	0.99997	4	17586266	17614585	-
ENSG00000145945	FAM50B	protein_coding	2.08364	2.49501	7.04641	0.0267816	0.99997	6	3849372	3851320	+
ENSG00000223631	LINC01120	lncRNA	2.026	2.6102	5.54426	0.04359	0.99997	2	131402777	131410050	+
ENSG00000261253	AC137932.2	lncRNA	2.01636	2.7136	6.06087	0.0366194	0.99997	16	89321132	89325110	+
ENSG00000286092	AC117503.5	lncRNA	1.96012	3.1986	11.1814	0.00888444	0.99997	12	123713407	123723169	-
ENSG00000254614	AP003068.2	lncRNA	1.9598	4.36531	23.6521	0.000951601	0.99997	11	65177605	65181834	-
ENSG00000232908	HSD17B7P1	processed_pseudogene	1.94702	3.19663	8.79855	0.0161884	0.99997	1	247827485	247828502	+
ENSG00000248885	SEPTIN7P10	processed_pseudogene	1.94611	2.68069	6.3319	0.0335187	0.99997	5	119126781	119128444	-
ENSG00000204584	AC027801.1	lncRNA	1.93458	2.98464	6.10124	0.0361355	0.99997	17	49845909	49848837	+
ENSG00000268006	PTOV1-AS1	lncRNA	1.92939	2.7871	7.59448	0.0227273	0.99997	19	49838638	49851676	-
ENSG00000095397	WHRN	protein_coding	1.89909	3.83023	15.1165	0.00384884	0.99997	9	114402079	114505473	-
ENSG00000220585	DDX18P6	processed_pseudogene	1.89528	2.51352	5.45512	0.0449559	0.99997	10	91053050	91055047	+
ENSG00000257879	AC130415.1	lncRNA	1.89004	3.44939	11.3983	0.00844576	0.99997	12	78426825	78442952	-
ENSG00000186827	TNFRSF4	protein_coding	1.87295	3.37299	5.49228	0.0443801	0.99997	1	1211339	1214153	-
ENSG00000214998	CCNB2P1	processed_pseudogene	1.83712	3.34373	8.17707	0.0192201	0.99997	7	7909299	7910449	-
ENSG00000148926	ADM	protein_coding	1.83578	2.82592	6.44164	0.0323568	0.99997	11	10305072	10307397	+
ENSG00000240518	AC116353.2	processed_pseudogene	1.83186	2.8303	6.67599	0.0300391	0.99997	5	140609084	140609400	+
ENSG00000268575	AL031282.2	lncRNA	1.82617	3.60266	10.4844	0.0104979	0.99997	1	1702735	1737688	-
ENSG00000259294	AC005096.1	lncRNA	1.8244	2.588	5.65412	0.0419773	0.99997	7	101822246	101824729	-
ENSG00000116285	ERRFI1	protein_coding	1.81505	2.59407	5.92091	0.038361	0.99997	1	8004403	8026309	-
ENSG00000171209	CSN3	protein_coding	1.81	2.59169	5.90502	0.0385652	0.99997	4	70242587	70251428	+
ENSG00000135245	HILPDA	protein_coding	1.80721	4.00446	11.4192	0.00840499	0.99997	7	128455848	128458418	+
ENSG00000250026	TMPRSS11BNL	transcribed_unprocessed_pseudogene	1.78192	3.39322	6.41909	0.0325914	0.99997	4	68184080	68218080	-
ENSG00000235869	Z99127.1	processed_pseudogene	1.78091	2.44733	5.23408	0.0485816	0.99997	1	174922106	174922440	-
ENSG00000287519	AC004921.2	lncRNA	1.78006	2.88798	7.62897	0.0224986	0.99997	7	77487316	77498965	-
ENSG00000167173	C15orf39	protein_coding	1.74207	3.48237	10.1201	0.0114854	0.99997	15	75195642	75212169	+
ENSG00000179097	HTR1F	protein_coding	1.73937	2.95781	6.20393	0.0349401	0.99997	3	87792705	87993839	+
ENSG00000251602	AL928654.1	lncRNA	1.72123	2.85431	6.22817	0.0346651	0.99997	14	105416883	105419739	-
ENSG00000070444	MNT	protein_coding	1.71502	2.94249	7.34536	0.0244681	0.99997	17	2384072	2401104	-
ENSG00000161911	TREML1	protein_coding	1.7119	5.55866	28.8372	0.000486152	0.99997	6	41149341	41154337	-
ENSG00000180543	TSPYL5	protein_coding	1.70677	4.11226	12.8613	0.00609254	0.99997	8	97273487	97277928	-
ENSG00000153234	NR4A2	protein_coding	1.70097	5.68873	13.3551	0.00548605	0.99997	2	156324436	156342348	-
ENSG00000039600	SOX30	protein_coding	1.69675	3.83918	11.7047	0.00787093	0.99997	5	157625678	157671480	-
ENSG00000250569	NTAN1P2	processed_pseudogene	1.69337	3.52369	6.75543	0.0293006	0.99997	8	86481753	86483002	-
ENSG00000173638	SLC19A1	protein_coding	1.67004	2.99101	7.38932	0.0241491	0.99997	21	45493571	45573365	-
ENSG00000225138	SLC9A3-AS1	lncRNA	1.6672	2.81701	5.37669	0.0462022	0.99997	5	473235	480884	+
ENSG00000279532	AC002094.5	TEC	1.65645	2.7172	5.19573	0.0492476	0.99997	17	28373672	28374301	-
ENSG00000124900	TRIM51	protein_coding	1.64531	2.80597	5.88579	0.0388141	0.99997	11	55883296	55891810	+
ENSG00000158050	DUSP2	protein_coding	1.64419	7.57226	8.49032	0.0176114	0.99997	2	96143168	96145440	-
ENSG00000244158	CALHM6-AS1	lncRNA	1.6436	2.97967	5.68432	0.0415472	0.99997	6	116460738	116463692	-
ENSG00000243094	RPL32P2	processed_pseudogene	1.62368	2.88645	5.8954	0.0386895	0.99997	15	34085910	34086314	-
ENSG00000140285	FGF7	protein_coding	1.61235	2.78276	5.20177	0.0491419	0.99997	15	49423236	49488775	+
ENSG00000286248	AC069209.2	lncRNA	1.59306	3.37809	7.36369	0.0243344	0.99997	12	121177918	121191477	-
ENSG00000109163	GNRHR	protein_coding	1.57768	2.93473	6.37009	0.0331085	0.99997	4	67737117	67754388	-
ENSG00000234619	RPL7P11	processed_pseudogene	1.57447	2.84952	5.40372	0.0457679	0.99997	1	8750429	8751087	+
ENSG00000287174	AC092596.1	lncRNA	1.56341	3.09204	6.50414	0.0317175	0.99997	4	59903403	59920670	-
ENSG00000288035	AC022433.1	lncRNA	1.55078	3.52846	8.31781	0.0184757	0.99997	5	51438791	51665048	-
ENSG00000168209	DDIT4	protein_coding	1.54644	8.10603	7.77294	0.0215742	0.99997	10	72273918	72276036	+
ENSG00000168967	PMCHL1	transcribed_unprocessed_pseudogene	1.52686	3.66885	9.82458	0.012372	0.99997	5	22142351	22152356	+
ENSG00000100985	MMP9	protein_coding	1.52686	4.08122	6.08564	0.0363216	0.99997	20	46008907	46016561	+
ENSG00000111676	ATN1	protein_coding	1.51063	3.11598	6.33914	0.0334404	0.99997	12	6924462	6942321	+
ENSG00000271095	BNIP3P28	processed_pseudogene	1.49323	3.31942	6.06335	0.0365895	0.99997	19	21997647	21998840	+
ENSG00000245060	LINC00847	lncRNA	1.48274	3.67986	9.53247	0.0133331	0.99997	5	180830325	180839742	+
ENSG00000144476	ACKR3	protein_coding	1.476	3.53472	8.02064	0.0200915	0.99997	2	236567786	236582354	+
ENSG00000228330	AL355355.1	processed_pseudogene	1.47547	3.29378	6.61317	0.0306395	0.99997	10	13142184	13142977	-
ENSG00000112787	FBRSL1	protein_coding	1.47224	3.29196	6.82327	0.0286879	0.99997	12	132489550	132585188	+
ENSG00000249992	TMEM158	protein_coding	1.47213	3.45724	5.98761	0.0375183	0.99997	3	45224465	45226287	-
ENSG00000217231	AL109755.1	processed_pseudogene	1.46688	3.16773	5.74722	0.0406687	0.99997	6	144036617	144037704	+
ENSG00000112759	SLC29A1	protein_coding	1.45543	3.51598	5.90616	0.0385504	0.99997	6	44219552	44234142	+
ENSG00000111674	ENO2	protein_coding	1.45329	5.67077	9.19265	0.0145702	0.99997	12	6913744	6923698	+
ENSG00000259103	AF107885.2	lncRNA	1.45119	3.01908	5.24344	0.0484207	0.99997	14	75814501	75847698	-
ENSG00000198901	PRC1	protein_coding	1.44602	3.658	8.50734	0.017529	0.99997	15	90966039	90995629	-
ENSG00000229648	RPSAP22	processed_pseudogene	1.4445	3.28362	6.78531	0.0290288	0.99997	2	85490929	85491780	-
ENSG00000110848	CD69	protein_coding	1.43953	7.49673	5.58336	0.0430073	0.99997	12	9752485	9760901	-
ENSG00000286983	AC109635.4	lncRNA	1.43761	4.26787	9.8571	0.0122704	0.99997	11	50213419	50223969	+
ENSG00000279253	AL121753.2	TEC	1.4326	3.15309	5.17924	0.0495374	0.99997	20	35262726	35264187	-
ENSG00000188229	TUBB4B	protein_coding	1.42751	4.252	11.037	0.00919192	0.99997	9	137241286	137243707	+
ENSG00000102030	NAA10	protein_coding	1.42387	3.14224	5.21732	0.0488713	0.99997	X	153929224	153935080	-
ENSG00000242948	EPS15P1	transcribed_processed_pseudogene	1.41689	3.43866	7.36858	0.024299	0.99997	7	46781372	46783443	+
ENSG00000197977	ELOVL2	protein_coding	1.40252	3.31649	6.11773	0.0359402	0.99997	6	10980758	11044305	-
ENSG00000135144	DTX1	protein_coding	1.39691	4.06677	9.19526	0.0145602	0.99997	12	113056708	113098028	+
ENSG00000244437	IGKV3-15	IG_V_gene	1.39608	3.91723	8.43199	0.017898	0.99997	2	89085176	89085787	-
ENSG00000105255	FSD1	protein_coding	1.39482	3.30464	6.72546	0.0295765	0.99997	19	4304597	4323843	+
ENSG00000231574	LINC02015	lncRNA	1.38973	4.49596	12.5028	0.00658514	0.99997	3	177816864	177899224	+
ENSG00000056558	TRAF1	protein_coding	1.38649	4.60224	9.73688	0.0126512	0.99997	9	120902392	120929173	-
ENSG00000152778	IFIT5	protein_coding	1.37929	4.62037	8.74099	0.016443	0.99997	10	89414567	89421605	+
ENSG00000184557	SOCS3	protein_coding	1.37692	5.63503	7.47243	0.0235602	0.99997	17	78356777	78360077	-
ENSG00000124067	SLC12A4	protein_coding	1.37442	5.77146	9.15715	0.0147076	0.99997	16	67943473	67969601	-
ENSG00000151117	TMEM86A	protein_coding	1.37216	3.23013	5.64028	0.0421764	0.99997	11	18693121	18704785	+
ENSG00000219712	AL357054.1	processed_pseudogene	1.36788	3.57136	5.65273	0.0419973	0.99997	6	669080	670307	-
ENSG00000240207	AC080013.1	lncRNA	1.36498	4.54839	10.6995	0.00996395	0.99997	3	158732262	158784070	+
ENSG00000280025	AL008638.6	lncRNA	1.35764	3.40228	6.46526	0.0321133	0.99997	22	27102765	27107019	+
ENSG00000125945	ZNF436	protein_coding	1.34689	4.29387	11.4691	0.00830844	0.99997	1	23359447	23369836	-
ENSG00000169704	GP9	protein_coding	1.3464	4.56636	6.91417	0.0278915	0.99997	3	129060778	129062406	+
ENSG00000205593	DENND6B	protein_coding	1.34486	3.99842	9.57809	0.013177	0.99997	22	50309029	50327012	-
ENSG00000023445	BIRC3	protein_coding	1.32719	8.34957	6.91994	0.0278419	0.99997	11	102317449	102339403	+
ENSG00000279925	AC144522.1	TEC	1.32174	3.88516	7.54304	0.0230738	0.99997	12	110744548	110746206	+
ENSG00000161013	MGAT4B	protein_coding	1.31781	4.39577	8.55443	0.0173031	0.99997	5	179797596	179806952	-
ENSG00000131068	DEFB118	protein_coding	1.30648	3.75163	5.18929	0.0493605	0.99997	20	31368600	31373923	+
ENSG00000004468	CD38	protein_coding	1.3047	5.37187	11.1576	0.0089343	0.99997	4	15778274	15853232	+
ENSG00000287922	AC021979.3	lncRNA	1.30306	4.18266	8.33895	0.018367	0.99997	15	27662714	27667273	-
ENSG00000175322	ZNF519	protein_coding	1.30012	5.35527	13.1641	0.00571143	0.99997	18	14057456	14132490	-
ENSG00000260152	AC113208.2	processed_pseudogene	1.2967	3.5179	5.8408	0.0394045	0.99997	15	75114260	75114868	+
ENSG00000172594	SMPDL3A	protein_coding	1.29209	3.93089	6.267	0.0342304	0.99997	6	122789048	122809720	+
ENSG00000054803	CBLN4	protein_coding	1.28891	4.00581	8.22806	0.0189461	0.99997	20	55997356	56005519	-
ENSG00000260000	AL133338.1	lncRNA	1.28789	4.10471	6.74378	0.0294074	0.99997	6	100881470	100882987	+
ENSG00000286564	AL593844.1	lncRNA	1.28403	3.7281	7.13015	0.0261071	0.99997	6	68223666	68242364	+
ENSG00000158457	TSPAN33	protein_coding	1.27796	7.31025	9.14279	0.0147636	0.99997	7	129144706	129169699	+
ENSG00000261522	AL845331.2	transcribed_unprocessed_pseudogene	1.27502	3.44803	6.12505	0.0358539	0.99997	2	94575975	94587183	-
ENSG00000279863	AC069547.1	TEC	1.27326	3.45133	6.10423	0.0361	0.99997	10	50334537	50336123	+
ENSG00000277462	ZNF670	protein_coding	1.26859	3.95616	7.38319	0.0241933	0.99997	1	247034636	247078811	-
ENSG00000237522	NONOP2	processed_pseudogene	1.25321	4.04013	7.5901	0.0227566	0.99997	2	60936818	60938049	-
ENSG00000286776	AC093610.1	lncRNA	1.24944	3.56654	5.25371	0.048245	0.99997	2	115079353	115099092	-
ENSG00000212993	POU5F1B	protein_coding	1.24231	3.91234	5.25168	0.0482797	0.99997	8	127322182	127420066	+
ENSG00000167355	OR51B5	protein_coding	1.23848	3.82332	7.57577	0.0228526	0.99997	11	5303443	5505652	-
ENSG00000203266	AL157414.1	lncRNA	1.23793	3.42289	5.1969	0.0492271	0.99997	20	57110639	57122745	+
ENSG00000277443	MARCKS	protein_coding	1.2346	5.2768	12.0274	0.00731671	0.99997	6	113857344	113863475	+
ENSG00000225548	LINC01980	lncRNA	1.23389	3.52988	5.15342	0.0499956	0.99997	3	27797551	27931579	+
ENSG00000115541	HSPE1	protein_coding	1.23236	3.99992	5.60606	0.0426734	0.99997	2	197500139	197503449	+
ENSG00000127191	TRAF2	protein_coding	1.2272	4.9366	12.6009	0.00644561	0.99997	9	136881911	136926607	+
ENSG00000116704	SLC35D1	protein_coding	1.22082	5.09144	11.7228	0.00783844	0.99997	1	66999349	67054148	-
ENSG00000120885	CLU	protein_coding	1.21701	7.69176	6.70686	0.0297494	0.99997	8	27596916	27614700	-
ENSG00000230709	AC104024.1	lncRNA	1.21247	3.64761	5.69849	0.0413472	0.99997	17	16975998	16981353	-
ENSG00000132704	FCRL2	protein_coding	1.20183	4.72243	10.0247	0.0117628	0.99997	1	157745732	157777132	-
ENSG00000069399	BCL3	protein_coding	1.19924	4.6147	8.55098	0.0173195	0.99997	19	44747704	44760044	+
ENSG00000164220	F2RL2	protein_coding	1.19886	4.36138	6.22208	0.034734	0.99997	5	76615481	76623413	-
ENSG00000269404	SPIB	protein_coding	1.19836	4.34658	6.21068	0.0348633	0.99997	19	50418937	50431314	+
ENSG00000148483	TMEM236	protein_coding	1.19138	3.97482	7.13519	0.0260672	0.99997	10	17752200	17800868	+
ENSG00000154146	NRGN	protein_coding	1.18978	7.03793	6.89881	0.0280242	0.99997	11	124739941	124747210	+
ENSG00000133665	DYDC2	protein_coding	1.1881	3.82749	6.31412	0.0337118	0.99997	10	80344744	80368073	+
ENSG00000230013	CT70	lncRNA	1.18689	3.87102	6.13708	0.0357126	0.99997	9	104970592	104991818	-
ENSG00000049769	PPP1R3F	protein_coding	1.18046	4.06962	7.30072	0.0247973	0.99997	X	49269792	49301461	+
ENSG00000171223	JUNB	protein_coding	1.17787	7.12516	7.40602	0.0240294	0.99997	19	12791485	12793315	+
ENSG00000172794	RAB37	protein_coding	1.17731	5.86525	13.3685	0.0054707	0.99997	17	74670577	74747335	+
ENSG00000141437	SLC25A52	protein_coding	1.1711	3.56936	5.70376	0.0412731	0.99997	18	31759583	31760880	-
ENSG00000265713	AC023389.2	transcribed_processed_pseudogene	1.16512	4.07747	7.06221	0.0266527	0.99997	17	29775746	29776701	-
ENSG00000203797	DDO	protein_coding	1.14177	4.15829	7.83097	0.021215	0.99997	6	110391770	110415575	-
ENSG00000173281	PPP1R3B	protein_coding	1.13011	5.36173	13.2662	0.00558954	0.99997	8	9136254	9151574	-
ENSG00000125733	TRIP10	protein_coding	1.12828	5.05595	5.69564	0.0413873	0.99997	19	6737924	6751530	+
ENSG00000001561	ENPP4	protein_coding	1.12309	4.89705	7.52141	0.0232215	0.99997	6	46129988	46146688	+
ENSG00000284848	LINC02359	lncRNA	1.12118	4.95242	9.48358	0.0135028	0.99997	12	126094111	126177632	+
ENSG00000233276	GPX1	protein_coding	1.12099	6.61902	9.82957	0.0123563	0.99997	3	49357175	49358353	-
ENSG00000109466	KLHL2	protein_coding	1.11603	5.55278	13.4054	0.00542853	0.99997	4	165207560	165323156	+
ENSG00000116741	RGS2	protein_coding	1.11597	6.90233	8.04023	0.0199798	0.99997	1	192809038	192812275	+
ENSG00000164056	SPRY1	protein_coding	1.11058	5.41331	9.52386	0.0133628	0.99997	4	123396794	123403760	+
ENSG00000077150	NFKB2	protein_coding	1.1039	5.917	13.2496	0.00560915	0.99997	10	102394109	102402524	+
ENSG00000287708	AL137017.1	lncRNA	1.10262	4.87294	6.80192	0.0288789	0.99997	9	14395790	14472407	+
ENSG00000282997	AL162456.1	lncRNA	1.10219	4.35053	7.98882	0.0202748	0.99997	13	91994517	91996523	+
ENSG00000279204	AC134043.3	TEC	1.10138	4.05121	6.19223	0.0350738	0.99997	5	159106379	159108617	+
ENSG00000101825	MXRA5	protein_coding	1.09625	3.91782	5.34672	0.04669	0.99997	X	3308564	3346652	-
ENSG00000225777	DDX39AP1	processed_pseudogene	1.09256	4.33669	5.42379	0.0454486	0.99997	13	22704738	22706206	-
ENSG00000179059	ZFP42	protein_coding	1.08525	3.94179	5.48854	0.0444376	0.99997	4	187995770	188005046	+
ENSG00000101187	SLCO4A1	protein_coding	1.08461	3.94228	5.82159	0.0396599	0.99997	20	62642502	62685785	+
ENSG00000105438	KDELR1	protein_coding	1.07589	4.14578	6.77527	0.0291198	0.99997	19	48382574	48391551	-
ENSG00000287737	AC132872.5	lncRNA	1.07363	3.89309	5.88355	0.0388433	0.99997	17	82273747	82279645	+
ENSG00000172292	CERS6	protein_coding	1.06848	4.49609	7.91077	0.0207331	0.99997	2	168456248	168775134	+
ENSG00000149564	ESAM	protein_coding	1.06389	5.44638	6.91405	0.0278926	0.99997	11	124752582	124762290	-
ENSG00000120694	HSPH1	protein_coding	1.05196	7.1144	7.64715	0.0223792	0.99997	13	31134972	31162388	-
ENSG00000175265	GOLGA8A	protein_coding	1.03598	5.96048	8.40682	0.0180234	0.99997	15	34379067	34437466	-
ENSG00000152683	SLC30A6	protein_coding	1.03536	5.06272	7.97176	0.0203739	0.99997	2	32165840	32224379	+
ENSG00000287578	AL034348.1	lncRNA	1.03338	5.6294	5.37906	0.0461639	0.99997	6	95917142	96015391	-
ENSG00000273423	OR13I1P	unprocessed_pseudogene	1.03162	3.76635	5.17906	0.0495406	0.99997	9	104629753	104631017	+
ENSG00000148516	ZEB1	protein_coding	1.02455	6.38163	7.75852	0.0216647	0.99997	10	31318494	31529814	+
ENSG00000160888	IER2	protein_coding	1.02318	6.45647	7.20462	0.0255249	0.99997	19	13150410	13154911	+
ENSG00000005448	WDR54	protein_coding	1.01934	4.54082	5.29169	0.0476023	0.99997	2	74421677	74425755	+
ENSG00000160796	NBEAL2	protein_coding	1.01511	4.80451	6.83221	0.0286082	0.99997	3	46979665	47009704	+
ENSG00000231057	AC096637.2	lncRNA	1.00564	4.1307	5.8897	0.0387633	0.99997	1	211675748	211690103	+
